# Supplementary material for: The Effect of Ovariectomy and Estradiol Substitution on the Metabolic Parameters and Transcriptomic Profile of Adipose Tissue in a Prediabetic Model
Source: Antioxidants (Basel). 2024 May 21;13(6):627. doi: 10.3390/antiox13060627 (PMC11200657; doi:10.3390/antiox13060627)
Supplement: Supplementary file 1 [file antioxidants-13-00627-s001.zip]

Archive with 8 entries (8 files):
- Supplementary Figure 1.pdf
- Supplementary Figure 2_OVX vs. SHAM.pdf
- Supplementary Figure 3_OVX+E2 vs. SHAM.pdf
- Supplementary Figure 4.pdf
- Supplementary Table 1_final.xlsx
- Supplementary Table 2_final.xlsx
- Supplementary Table 3_final.xlsx
- Supplementary Table 4_final.xlsx
