# Supplementary material for: The Effect of Ovariectomy and Estradiol Substitution on the Metabolic Parameters and Transcriptomic Profile of Adipose Tissue in a Prediabetic Model
Source: Antioxidants (Basel). 2024 May 21;13(6):627. doi: 10.3390/antiox13060627 (PMC11200657; doi:10.3390/antiox13060627)
Supplement: Supplementary file 1 [file antioxidants-13-00627-s001.zip › Supplementary Table 1_final.xlsx]

## Sheet: Supplementary Table S1
Affymetrix ID	Gene Symbol	Entrez Gene Name	Expr p-value (OVX vs. SHAM)	Expr Fold Change (OVX vs. SHAM)
17642329	SCD	stearoyl-CoA desaturase	3.78e-06	-5.966
17668762	Retnlg	resistin like gamma	0.00022	-4.319
17638787	MRGPRG	MAS related GPR family member G	0.00232	-4.254
17619753	SPON1	spondin 1	5.15e-08	-3.842
17774168	Olfr1098	olfactory receptor 1098	2.13e-05	-3.78
17777579	LRRN4	leucine rich repeat neuronal 4	0.00201	-3.681
17747609	IGSF10	immunoglobulin superfamily member 10	1.19e-06	-3.222
17847383	CISH	cytokine inducible SH2 containing protein	2.41e-08	-3.073
17745208	IL31RA	interleukin 31 receptor A	2.34e-06	-2.857
17861749	SNED1	sushi, nidogen and EGF like domains 1	0.00193	-2.24
17835345	SOCS2	suppressor of cytokine signaling 2	6.03e-05	-2.219
17876944	Gpm6b	glycoprotein m6b	0.000178	-2.2
17846617	PLOD2	procollagen-lysine,2-oxoglutarate 5-dioxygenase 2	0.000255	-2.15
17865301	FN1	fibronectin 1	1.42e-05	-2.129
17704616	SLC25A30	solute carrier family 25 member 30	4.48e-05	-2.056
17745587	C7	complement C7	0.000105	-2.013
17611941	SLC22A3	solute carrier family 22 member 3	0.000489	-2.008
17656277	SLC36A2	solute carrier family 36 member 2	6.81e-05	-1.92
17612808	VSTM1	V-set and transmembrane domain containing 1	0.000659	-1.918
17647245	MYH10	myosin heavy chain 10	0.000337	-1.915
17738503	POSTN	periostin	0.000425	-1.873
17806027	OSGIN2	oxidative stress induced growth inhibitor family member 2	4.37e-06	-1.867
17712330	STAR	steroidogenic acute regulatory protein	0.00222	-1.849
17672928	CCL24	C-C motif chemokine ligand 24	9.81e-05	-1.802
17620538	IL4R	interleukin 4 receptor	5.43e-05	-1.802
17748169	GRIA2	glutamate ionotropic receptor AMPA type subunit 2	0.000368	-1.785
17801025	TRABD2B	TraB domain containing 2B	0.00336	-1.76
17850693	Gm1110	predicted gene 1110	0.0011	-1.756
17750841	VCAM1	vascular cell adhesion molecule 1	0.000124	-1.734
17615745	SIGLEC8	sialic acid binding Ig like lectin 8	0.00128	-1.728
17875933	GPR34	G protein-coupled receptor 34	5.86e-05	-1.721
17877013	VEGFD	vascular endothelial growth factor D	0.00314	-1.719
17729203	Ces2g	carboxylesterase 2G	0.00158	-1.712
17747603	P2RY13	purinergic receptor P2Y13	3.15e-05	-1.707
17697923	SAMD4A	sterile alpha motif domain containing 4A	2.1e-08	-1.701
17868657	ADGRE1	adhesion G protein-coupled receptor E1	0.000177	-1.682
17735497	CD180	CD180 molecule	0.00156	-1.68
17611516	ESR1	estrogen receptor 1	0.00096	-1.67
17779889	HRH3	histamine receptor H3	1.4e-06	-1.665
17865965	IRS1	insulin receptor substrate 1	1.59e-05	-1.663
17788304	ETFBKMT	electron transfer flavoprotein subunit beta lysine methyltransferase	7.26e-06	-1.645
17696859	HPSE	heparanase	0.00337	-1.633
17747594	P2RY14	purinergic receptor P2Y14	0.000234	-1.633
17750065	OLFML3	olfactomedin like 3	4.9e-06	-1.631
17725368	NREP	neuronal regeneration related protein	0.00023	-1.624
17680680	KCNT2	potassium sodium-activated channel subfamily T member 2	0.00247	-1.616
17610996	ENPP3	ectonucleotide pyrophosphatase/phosphodiesterase 3	6.61e-07	-1.608
17615080	RASGRP4	RAS guanyl releasing protein 4	7.9e-05	-1.594
17727073	ME2	malic enzyme 2	6.03e-05	-1.589
17681500	SELP	selectin P	0.000379	-1.588
17640666	MS4A12	membrane spanning 4-domains A12	3.42e-05	-1.584
17876099	CYBB	cytochrome b-245 beta chain	0.000174	-1.58
17806264	PM20D2	peptidase M20 domain containing 2	8.46e-05	-1.571
17869930	SCTR	secretin receptor	3.31e-06	-1.569
17737479	TNFSF10	TNF superfamily member 10	5.35e-08	-1.563
17635327	P2RY6	pyrimidinergic receptor P2Y6	4.54e-06	-1.562
17779409	SLC13A3	solute carrier family 13 member 3	0.00323	-1.562
17677299	ADGRD1	adhesion G protein-coupled receptor D1	0.000223	-1.561
17743645	NEGR1	neuronal growth regulator 1	0.000622	-1.554
17838948	FOXRED2	FAD dependent oxidoreductase domain containing 2	1.08e-06	-1.551
17878974	RAB9B	RAB9B, member RAS oncogene family	0.000467	-1.551
17698634	MMP14	matrix metallopeptidase 14	0.000143	-1.547
17750156	MOV10	Mov10 RISC complex RNA helicase	2.36e-06	-1.542
17684843	CFH	complement factor H	0.00066	-1.541
17807464	EPB41L4B	erythrocyte membrane protein band 4.1 like 4B	3.6e-05	-1.541
17746212	CA2	carbonic anhydrase 2	0.00151	-1.539
17786945	ZNF705A	zinc finger protein 705A	1.76e-05	-1.539
17625860	Scd2	stearoyl-Coenzyme A desaturase 2	0.00171	-1.532
17877145	RAI2	retinoic acid induced 2	0.000495	-1.528
17782189	CPA2	carboxypeptidase A2	0.000923	-1.522
17788817	LRRC17	leucine rich repeat containing 17	0.00259	-1.519
17715224	F13A1	coagulation factor XIII A chain	0.00332	-1.513
17650415	FAM117A	family with sequence similarity 117 member A	8.74e-05	-1.513
17619100	Olr101	olfactory receptor 98	0.000437	-1.512
17659050	EVI2A	ecotropic viral integration site 2A	0.00185	-1.508
17659318	SLFN13	schlafen family member 13	0.000247	-1.504
17749620	FCGR1A	Fc fragment of IgG receptor Ia	0.00121	-1.499
17747605	P2RY12	purinergic receptor P2Y12	1.74e-05	-1.493
17645314	Ifi47	interferon gamma inducible protein 47	0.00272	-1.49
17794646	C3AR1	complement C3a receptor 1	0.000286	-1.489
17625518	ENTPD1	ectonucleoside triphosphate diphosphohydrolase 1	3.75e-05	-1.486
17864290	SLC40A1	solute carrier family 40 member 1	0.00128	-1.484
17814031	NLRC4	NLR family CARD domain containing 4	0.000597	-1.475
17709230	GAS6	growth arrest specific 6	0.00174	-1.472
17663823	LGALS3BP	galectin 3 binding protein	0.000502	-1.468
17736437	PRLR	prolactin receptor	1.02e-05	-1.468
17694472	KLB	klotho beta	0.00278	-1.464
17759688	LOC100361039	similar to nidogen 2	0.000709	-1.463
17783436	TMEM176A	transmembrane protein 176A	0.000207	-1.461
17652531	CD300C	CD300c molecule	0.00211	-1.459
17732995	NR3C2	nuclear receptor subfamily 3 group C member 2	6.23e-06	-1.459
17757034	UQCC2	ubiquinol-cytochrome c reductase complex assembly factor 2	4.87e-07	-1.459
17869798	MGC116197	similar to RIKEN cDNA 1700001E04	0.000977	-1.456
17674659	SELPLG	selectin P ligand	7.04e-05	-1.456
17792910	ANTXR1	ANTXR cell adhesion molecule 1	0.000742	-1.448
17745475	NNT	nicotinamide nucleotide transhydrogenase	2.41e-08	-1.445
17794071	ALOX5	arachidonate 5-lipoxygenase	0.000114	-1.443
17620381	CHP2	calcineurin like EF-hand protein 2	0.000124	-1.443
17877767	PDK3	pyruvate dehydrogenase kinase 3	0.000393	-1.442
17730442	GAN	gigaxonin	0.000654	-1.441
17619153	TRIM6-TRIM34	TRIM6-TRIM34 readthrough	0.00217	-1.44
17709873	STAB1	stabilin 1	0.000228	-1.435
17783793	ADCYAP1R1	ADCYAP receptor type I	0.000857	-1.434
17795691	Klra2	killer cell lectin-like receptor, subfamily A, member 2	2.3e-06	-1.434
17621084	ITGAM	integrin subunit alpha M	0.00152	-1.43
17746462	PDE7A	phosphodiesterase 7A	7.46e-05	-1.428
17830353	Apol3	apolipoprotein L, 3	0.00169	-1.426
17723614	CSF1R	colony stimulating factor 1 receptor	0.000204	-1.426
17875817	RGN	regucalcin	0.0007	-1.426
17683645	PTPN4	protein tyrosine phosphatase non-receptor type 4	3.24e-05	-1.423
17761320	AIF1L	allograft inflammatory factor 1 like	0.00344	-1.419
17788106	IRAG2	inositol 1,4,5-triphosphate receptor associated 2	0.00126	-1.419
17857947	EFHC1	EF-hand domain containing 1	3.31e-05	-1.418
17854295	HTR1B	5-hydroxytryptamine receptor 1B	0.00144	-1.415
17877071	AP1S2	adaptor related protein complex 1 subunit sigma 2	0.000606	-1.414
17640184	LGALS12	galectin 12	0.0034	-1.414
17868444	LOC102556662	uncharacterized LOC102556662	0.00182	-1.413
17627770	Vnn3	vanin 3	0.00253	-1.413
17782128	STRIP2	striatin interacting protein 2	7.54e-05	-1.412
17794610	APOBEC1	apolipoprotein B mRNA editing enzyme catalytic subunit 1	0.000836	-1.411
17872796	PCYT1B	phosphate cytidylyltransferase 1, choline, beta	5.35e-07	-1.41
17642133	PIK3AP1	phosphoinositide-3-kinase adaptor protein 1	0.00291	-1.41
17681866	ADAMTS4	ADAM metallopeptidase with thrombospondin type 1 motif 4	0.0018	-1.408
17788829	FGL2	fibrinogen like 2	0.000322	-1.408
17729434	HSD11B2	hydroxysteroid 11-beta dehydrogenase 2	0.000723	-1.406
17803818	MFAP2	microfibril associated protein 2	0.0026	-1.406
17712286	ZNF703	zinc finger protein 703	0.000137	-1.403
17811640	C1QA	complement C1q A chain	0.000765	-1.401
17871000	SRPX	sushi repeat containing protein X-linked	0.0031	-1.401
17631956	GARRE1	granule associated Rac and RHOG effector 1	3.23e-07	-1.4
17619561	AMPD3	adenosine monophosphate deaminase 3	5.65e-05	-1.398
17858730	IL1RL1	interleukin 1 receptor like 1	0.00257	-1.398
17723990	TUBB6	tubulin beta 6 class V	0.000508	-1.396
17794897	CD4	CD4 molecule	0.00276	-1.394
17814965	HPCAL1	hippocalcin like 1	0.000559	-1.393
17855085	TF	transferrin	0.000996	-1.393
17841499	ITGB7	integrin subunit beta 7	1.59e-05	-1.389
17750384	CSF1	colony stimulating factor 1	0.00153	-1.387
17743825	RHOBTB3	Rho related BTB domain containing 3	0.00148	-1.384
17791215	TMEM176B	transmembrane protein 176B	6.32e-05	-1.383
17736144	DAB2	DAB adaptor protein 2	1.35e-05	-1.382
17719631	ELMO1	engulfment and cell motility 1	8.85e-05	-1.382
17808520	HACD4	3-hydroxyacyl-CoA dehydratase 4	0.00339	-1.382
17684042	RASSF5	Ras association domain family member 5	0.0022	-1.381
17827365	IGF1	insulin like growth factor 1	6.81e-08	-1.38
17872294	REPS2	RALBP1 associated Eps domain containing 2	0.00186	-1.38
17799408	mir-3084	microRNA 3084-1	0.000699	-1.378
17644881	SH3PXD2B	SH3 and PX domains 2B	0.0026	-1.378
17669373	PARP9	poly(ADP-ribose) polymerase family member 9	0.000193	-1.377
17650292	TOB1	transducer of ERBB2, 1	0.00145	-1.376
17865372	IGFBP5	insulin like growth factor binding protein 5	0.00318	-1.374
17666704	TRA2B	transformer 2 beta homolog	9.61e-05	-1.37
17847492	HYAL1	hyaluronidase 1	0.000774	-1.369
17779286	PLTP	phospholipid transfer protein	0.00174	-1.369
17849240	CCR3	C-C motif chemokine receptor 3	0.000589	-1.368
17870789	DIPK2B	divergent protein kinase domain 2B	6.06e-05	-1.368
17659003	KSR1	kinase suppressor of ras 1	0.0015	-1.368
17618127	CTSC	cathepsin C	0.00104	-1.366
17615501	PEPD	peptidase D	0.00113	-1.366
17618293	PRCP	prolylcarboxypeptidase	0.000342	-1.364
17863367	TRAM2	translocation associated membrane protein 2	0.00262	-1.364
17647306	SLC25A35	solute carrier family 25 member 35	0.00117	-1.362
17791192	ZNF467	zinc finger protein 467	0.000956	-1.362
17761926	OLFML2A	olfactomedin like 2A	0.00262	-1.361
17688028	TGFBR3	transforming growth factor beta receptor 3	9.65e-05	-1.36
17862970	NFKBIE	NFKB inhibitor epsilon	8.41e-06	-1.359
17820182	RASGRP3	RAS guanyl releasing protein 3	0.000901	-1.359
17630390	BCL3	BCL3 transcription coactivator	0.00119	-1.357
17684954	PLA2G4A	phospholipase A2 group IVA	0.00146	-1.357
17872886	HEPH	hephaestin	1.5e-05	-1.355
17873532	P2RY10	P2Y receptor family member 10	6e-08	-1.355
17746253	LRRCC1	leucine rich repeat and coiled-coil centrosomal protein 1	5.37e-05	-1.352
17821531	PIK3CG	phosphatidylinositol-4,5-bisphosphate 3-kinase catalytic subunit gamma	3.01e-05	-1.352
17627604	ARHGAP18	Rho GTPase activating protein 18	0.00125	-1.351
17684931	RGS18	regulator of G protein signaling 18	3.28e-05	-1.349
17850819	FLI1	Fli-1 proto-oncogene, ETS transcription factor	1.03e-06	-1.348
17752496	H2-T22	histocompatibility 2, T region locus 22	0.0018	-1.348
17836358	SLC16A7	solute carrier family 16 member 7	0.000461	-1.346
17796326	SOX5	SRY-box transcription factor 5	2.4e-05	-1.346
17699403	SPATA13	spermatogenesis associated 13	2.63e-05	-1.343
17710441	RGD1561017	similar to hypothetical protein 4930474N05	0.000621	-1.342
17809986	TIE1	tyrosine kinase with immunoglobulin like and EGF like domains 1	9.34e-05	-1.341
17675589	ALOX5AP	arachidonate 5-lipoxygenase activating protein	6.26e-05	-1.338
17823999	ASB2	ankyrin repeat and SOCS box containing 2	0.00173	-1.336
17819187	PLD4	phospholipase D family member 4	0.000625	-1.336
17656865	TOP3A	DNA topoisomerase III alpha	0.000183	-1.336
17636360	RRAS2	RAS related 2	0.00212	-1.335
17652551	SLC9A3R1	SLC9A3 regulator 1	0.00242	-1.335
17832774	NCKAP1L	NCK associated protein 1 like	0.0019	-1.333
17799154	SNX30	sorting nexin family member 30	0.000433	-1.332
17640908	PSAT1	phosphoserine aminotransferase 1	0.000551	-1.331
17666865	MAP6D1	MAP6 domain containing 1	8.02e-06	-1.329
17777260	PCED1A	PC-esterase domain containing 1A	6.27e-05	-1.329
17647812	PLD2	phospholipase D2	1.45e-05	-1.329
17723998	PRELID3A	PRELI domain containing 3A	0.000254	-1.328
17775166	RCN1	reticulocalbin 1	0.000648	-1.326
17822521	L3HYPDH	trans-L-3-hydroxyproline dehydratase	0.000131	-1.325
17790424	PLXNA4	plexin A4	0.000582	-1.325
17783571	CBX3	chromobox 3	0.000436	-1.324
17683127	Ptpn14	protein tyrosine phosphatase, non-receptor type 14	4.28e-06	-1.324
17843026	CDON	cell adhesion associated, oncogene regulated	0.000317	-1.323
17741769	DRAM2	DNA damage regulated autophagy modulator 2	2.99e-06	-1.323
17612679	Lilrb2	leukocyte immunoglobulin like receptor B2	0.00182	-1.322
17637237	CORO1A	coronin 1A	0.00156	-1.32
17865216	IKZF2	IKAROS family zinc finger 2	1.56e-05	-1.32
17712758	MCPH1	microcephalin 1	0.0002	-1.32
17621282	PLPP4	phospholipid phosphatase 4	0.00148	-1.32
17743164	GBP7	guanylate binding protein 7	0.00147	-1.319
17616075	NAPSA	napsin A aspartic peptidase	0.00113	-1.319
17749085	NPR1	natriuretic peptide receptor 1	1.09e-05	-1.319
17708162	MSR1	macrophage scavenger receptor 1	0.000914	-1.318
17619144	TRIM6	tripartite motif containing 6	7.53e-05	-1.318
17757468	Sik1	salt inducible kinase 1	7.18e-05	-1.317
17655129	Hba-a1	hemoglobin alpha, adult chain 1	0.00179	-1.311
17879304	GPC4	glypican 4	0.00038	-1.31
17785849	BHLHE40	basic helix-loop-helix family member e40	0.00134	-1.309
17814127	CAPN13	calpain 13	0.00022	-1.308
17611176	NCOA7	nuclear receptor coactivator 7	8.72e-05	-1.308
17791359	HOXA1	homeobox A1	0.00303	-1.307
17870162	LOC100909409	RGD1562660	0.00185	-1.304
17734992	LOC684998	hypothetical protein LOC684998	0.00324	-1.301
17859826	NRP2	neuropilin 2	3.75e-05	-1.301
17660863	TOP2A	DNA topoisomerase II alpha	0.000873	-1.301
17749690	BCL9	BCL9 transcription coactivator	3.45e-06	-1.3
17668558	ZBTB11	zinc finger and BTB domain containing 11	0.000383	-1.3
17665637	CD200	CD200 molecule	0.000964	-1.299
17787924	PLEKHA5	pleckstrin homology domain containing A5	0.00077	-1.299
17689970	LOC363306	hypothetical protein LOC363306	0.0034	-1.298
17775217	Mettl15	methyltransferase like 15	1.93e-05	-1.297
17724546	SLC66A2	solute carrier family 66 member 2	7.72e-05	-1.297
17693575	SLC4A4	solute carrier family 4 member 4	0.00303	-1.296
17687257	ENAH	ENAH actin regulator	0.000357	-1.295
17673283	GALNT17	polypeptide N-acetylgalactosaminyltransferase 17	6.16e-05	-1.293
17791462	SCRN1	secernin 1	0.000134	-1.293
17758582	Srgn	serglycin	0.00168	-1.293
17806356	ZNF292	zinc finger protein 292	2.29e-08	-1.293
17627780	SLC18B1	solute carrier family 18 member B1	0.000439	-1.292
17675810	ARPC1B	actin related protein 2/3 complex subunit 1B	4.97e-07	-1.291
17800950	BEND5	BEN domain containing 5	0.000274	-1.291
17699963	DOK2	docking protein 2	0.000373	-1.291
17816867	FUT8	fucosyltransferase 8	0.000112	-1.291
17636814	IGSF6	immunoglobulin superfamily member 6	0.00325	-1.291
17752759	AIF1	allograft inflammatory factor 1	0.00254	-1.29
17659028	WSB1	WD repeat and SOCS box containing 1	0.00268	-1.29
17770307	C8G	complement C8 gamma chain	0.00345	-1.289
17874913	GABRE	gamma-aminobutyric acid type A receptor subunit epsilon	0.00158	-1.289
17770844	SARDH	sarcosine dehydrogenase	2.27e-05	-1.289
17823889	FBLN5	fibulin 5	6.75e-05	-1.286
17676473	IL3RA	interleukin 3 receptor subunit alpha	0.000174	-1.285
17648376	Olfr59	olfactory receptor 59	0.000207	-1.285
17766510	SHLD1	shieldin complex subunit 1	0.00122	-1.285
17645204	ADAM19	ADAM metallopeptidase domain 19	8.1e-07	-1.284
17878496	2610002M06Rik	RIKEN cDNA 2610002M06 gene	0.00315	-1.283
17856081	STAC	SH3 and cysteine rich domain	0.00112	-1.283
17636248	IRAG1	inositol 1,4,5-triphosphate receptor associated 1	0.00128	-1.282
17693105	BMP2K	BMP2 inducible kinase	0.000599	-1.281
17823417	POMT2	protein O-mannosyltransferase 2	0.000188	-1.281
17865666	GLB1L	galactosidase beta 1 like	2.39e-05	-1.28
17740496	LOC102550257	small proline-rich protein 2H-like	1.53e-05	-1.279
17843181	Msantd2	Myb/SANT DNA binding domain containing 2	0.000127	-1.279
17826848	ZNF563	zinc finger protein 563	0.000238	-1.279
17821561	HDAC9	histone deacetylase 9	0.00219	-1.277
17778148	ACSS1	acyl-CoA synthetase short chain family member 1	0.000312	-1.276
17858347	ARID5A	AT-rich interaction domain 5A	0.000117	-1.276
17808107	BRINP1	BMP/retinoic acid inducible neural specific 1	0.000149	-1.276
17793702	IL5RA	interleukin 5 receptor subunit alpha	0.000172	-1.276
17634291	MAN2A2	mannosidase alpha class 2A member 2	0.000116	-1.276
17837809	ST3GAL1	ST3 beta-galactoside alpha-2,3-sialyltransferase 1	0.00015	-1.276
17764218	TP53I11	tumor protein p53 inducible protein 11	0.000288	-1.276
17837820	ZFAT	zinc finger and AT-hook domain containing	0.000713	-1.276
17687318	DISP1	dispatched RND transporter family member 1	0.001	-1.275
17694422	N4BP2	NEDD4 binding protein 2	3.86e-05	-1.275
17749397	TNFAIP8L2	TNF alpha induced protein 8 like 2	0.00219	-1.275
17722785	ARHGAP26	Rho GTPase activating protein 26	0.00229	-1.274
17829407	DEPTOR	DEP domain containing MTOR interacting protein	7.93e-05	-1.274
17845601	MYO1E	myosin IE	9.52e-06	-1.274
17855938	KLHL18	kelch like family member 18	0.00185	-1.273
17649522	SLFN5	schlafen family member 5	0.000426	-1.273
17712241	ADGRA2	adhesion G protein-coupled receptor A2	0.00059	-1.271
17873526	LPAR4	lysophosphatidic acid receptor 4	0.000674	-1.271
17659813	Zfp146	zinc finger protein 146	0.000954	-1.271
17751966	ADGRL2	adhesion G protein-coupled receptor L2	0.000777	-1.269
17614890	GMFG	glia maturation factor gamma	0.00311	-1.269
17734933	MCTP1	multiple C2 and transmembrane domain containing 1	0.000509	-1.269
17728642	RNASEH2A	ribonuclease H2 subunit A	3.98e-05	-1.269
17862690	TRERF1	transcriptional regulating factor 1	0.00109	-1.269
17802692	ZDHHC18	zinc finger DHHC-type palmitoyltransferase 18	0.000154	-1.269
17672523	PILRB	paired immunoglobin like type 2 receptor beta	0.00228	-1.268
17737360	CP	ceruloplasmin	0.000336	-1.267
17719311	Prl3d1	Prolactin family 3, subfamily d, member 1	0.00163	-1.267
17633244	UEVLD	UEV and lactate/malate dehyrogenase domains	0.00196	-1.266
17764374	LMO2	LIM domain only 2	0.000253	-1.265
17712696	LOC100359819	hypothetical protein LOC100359819	0.00193	-1.265
17803067	CNR2	cannabinoid receptor 2	0.00088	-1.264
17709036	Gm6040	predicted gene 6040	0.00143	-1.264
17721466	mir-133	microRNA 133b	0.000732	-1.264
17666273	NRROS	negative regulator of reactive oxygen species	2.71e-06	-1.264
17708656	PLEKHA2	pleckstrin homology domain containing A2	0.000458	-1.264
17651484	G6PC3	glucose-6-phosphatase catalytic subunit 3	0.000962	-1.263
17733823	MAF	MAF bZIP transcription factor	0.000506	-1.263
17880404	SOX4	SRY-box transcription factor 4	8.4e-05	-1.263
17878475	CYSLTR1	cysteinyl leukotriene receptor 1	0.00163	-1.262
17669229	HCLS1	hematopoietic cell-specific Lyn substrate 1	0.00301	-1.262
17856666	ZNF445	zinc finger protein 445	0.000214	-1.261
17708989	ATP7B	ATPase copper transporting beta	0.000707	-1.26
17807413	CTNNAL1	catenin alpha like 1	3.93e-05	-1.26
17696647	REL	REL proto-oncogene, NF-kB subunit	0.000413	-1.26
17727727	SLC38A7	solute carrier family 38 member 7	0.000903	-1.26
17794763	PTPN6	protein tyrosine phosphatase non-receptor type 6	0.000164	-1.259
17658404	SPNS2	sphingolipid transporter 2	0.000739	-1.259
17811191	FGR	FGR proto-oncogene, Src family tyrosine kinase	5.27e-05	-1.258
17641818	MYOF	myoferlin	0.00277	-1.258
17775664	PLCB2	phospholipase C beta 2	0.000191	-1.258
17787285	Vamp1	vesicle-associated membrane protein 1	0.00187	-1.258
17755510	REV3L	REV3 like, DNA directed polymerase zeta catalytic subunit	0.000212	-1.257
17856837	ACAD8	acyl-CoA dehydrogenase family member 8	0.00273	-1.256
17795115	CCND2	cyclin D2	8.22e-07	-1.256
17827561	LTA4H	leukotriene A4 hydrolase	0.000322	-1.256
17722654	Pcdhb7	protocadherin beta 7	0.00271	-1.256
17785781	Setmar	SET domain without mariner transposase fusion	0.00137	-1.256
17835095	APAF1	apoptotic peptidase activating factor 1	5.1e-05	-1.255
17644901	STK10	serine/threonine kinase 10	0.000846	-1.254
17767169	Zfp120	zinc finger protein 120	0.000935	-1.254
17623767	BSCL2	BSCL2 lipid droplet biogenesis associated, seipin	1.34e-05	-1.253
17701389	SYNPR	synaptoporin	0.000112	-1.253
17668410	CLDND1	claudin domain containing 1	6.24e-05	-1.252
17775950	EHD4	EH domain containing 4	0.000134	-1.252
17632692	FCGRT	Fc fragment of IgG receptor and transporter	0.000173	-1.252
17872913	Gpr165	G protein-coupled receptor 165	0.00041	-1.252
17703332	EEF1AKMT1	EEF1A lysine methyltransferase 1	0.000228	-1.251
17700037	HTR2A	5-hydroxytryptamine receptor 2A	0.00239	-1.251
17701093	NUDT13	nudix hydrolase 13	8.11e-08	-1.251
17775299	OR4F21	olfactory receptor family 4 subfamily F member 29	2.77e-06	-1.251
17750790	AMY2A	amylase alpha 2A	0.000599	-1.25
17788354	DNAJB6	DnaJ heat shock protein family (Hsp40) member B6	9.61e-05	-1.25
17801686	RGD1563049	RGD1563049	0.000388	-1.249
17798876	SMC2	structural maintenance of chromosomes 2	0.00215	-1.249
17660205	ACSF2	acyl-CoA synthetase family member 2	6.95e-05	-1.248
17800736	TUT4	terminal uridylyl transferase 4	5.14e-05	-1.248
17717447	THNSL1	threonine synthase like 1	0.00011	-1.246
17810120	Rimkla	ribosomal modification protein rimK-like family member A	0.00167	-1.245
17739152	mir-15	microRNA 15a	0.000749	-1.244
17625336	CEP55	centrosomal protein 55	0.000482	-1.243
17617445	IGF1R	insulin like growth factor 1 receptor	0.00329	-1.243
17684052	IKBKE	inhibitor of nuclear factor kappa B kinase subunit epsilon	0.000138	-1.243
17780027	DIDO1	death inducer-obliterator 1	0.00012	-1.242
17765578	DUOXA2	dual oxidase maturation factor 2	0.00158	-1.242
17841079	LIMA1	LIM domain and actin binding 1	3.65e-06	-1.242
17746766	MYNN	myoneurin	0.000265	-1.242
17611050	TAAR9	trace amine associated receptor 9 (gene/pseudogene)	0.000872	-1.242
17843324	VWA5A	von Willebrand factor A domain containing 5A	0.00013	-1.241
17880855	Srek1ip1	CG3918-like	4.8e-05	-1.24
17659280	RFFL	ring finger and FYVE like domain containing E3 ubiquitin protein ligase	0.000628	-1.239
17873284	OGT	O-linked N-acetylglucosamine (GlcNAc) transferase	5.3e-06	-1.238
17672545	GIGYF1	GRB10 interacting GYF protein 1	0.00317	-1.237
17689442	LOC100363494	ubiquitin B-like	0.00274	-1.237
17638921	TPCN2	two pore segment channel 2	0.00161	-1.237
17627381	ADGRG6	adhesion G protein-coupled receptor G6	0.00236	-1.236
17781395	COL1A2	collagen type I alpha 2 chain	0.00136	-1.236
17735754	IL6ST	interleukin 6 signal transducer	8.92e-05	-1.236
17738441	MGST2	microsomal glutathione S-transferase 2	0.00163	-1.236
17771351	STXBP1	syntaxin binding protein 1	4.82e-05	-1.235
17833098	Tmem198b	transmembrane protein 198b	0.00032	-1.234
17613449	LIG1	DNA ligase 1	0.0002	-1.233
17699453	ARL11	ADP ribosylation factor like GTPase 11	0.00252	-1.232
17817003	RAD51B	RAD51 paralog B	0.000666	-1.232
17809473	LRRC41	leucine rich repeat containing 41	0.00188	-1.231
17863830	SEMA4C	semaphorin 4C	0.000711	-1.231
17780296	LMBR1	limb development membrane protein 1	0.00169	-1.23
17722674	PCDHB8	protocadherin beta 8	0.0017	-1.23
17736195	RICTOR	RPTOR independent companion of MTOR complex 2	6.22e-07	-1.229
17717774	CDK20	cyclin dependent kinase 20	0.000321	-1.228
17612277	ERMARD	ER membrane associated RNA degradation	0.000143	-1.228
17825993	GNA15	G protein subunit alpha 15	0.00229	-1.228
17794439	HDHD5	haloacid dehalogenase like hydrolase domain containing 5	0.000589	-1.228
17701595	LOC100911251	similar to RIKEN cDNA 1700001F09	0.002	-1.228
17670481	AP2M1	adaptor related protein complex 2 subunit mu 1	1.28e-05	-1.227
17685325	NPL	N-acetylneuraminate pyruvate lyase	0.000237	-1.227
17857942	PAQR8	progestin and adipoQ receptor family member 8	0.00295	-1.227
17859295	PLCL1	phospholipase C like 1 (inactive)	0.00235	-1.227
17707040	MAST3	microtubule associated serine/threonine kinase 3	0.000168	-1.226
17752281	Olfr129	olfactory receptor 129	0.0029	-1.226
17828631	ARHGAP9	Rho GTPase activating protein 9	0.00146	-1.225
17750298	CEPT1	choline/ethanolamine phosphotransferase 1	0.000604	-1.225
17660251	LOC103693451	transmembrane protein 92-like	0.00082	-1.225
17701289	Nek10	NIMA (never in mitosis gene a)- related kinase 10	1.49e-05	-1.225
17693992	CEP135	centrosomal protein 135	0.000309	-1.224
17702927	PSME2	proteasome activator subunit 2	2.62e-05	-1.224
17694485	WDR19	WD repeat domain 19	0.00071	-1.224
17651535	GRN	granulin precursor	0.000934	-1.223
17797560	PNISR	PNN interacting serine and arginine rich protein	0.000402	-1.223
17805450	VXN	vexin	0.0004	-1.223
17831523	PIM3	Pim-3 proto-oncogene, serine/threonine kinase	0.000184	-1.222
17775655	BMF	Bcl2 modifying factor	0.000541	-1.221
17768469	DHX35	DEAH-box helicase 35	7.59e-05	-1.22
17629376	Olfr1346	olfactory receptor 1346	0.00327	-1.22
17777302	SLC4A11	solute carrier family 4 member 11	0.00171	-1.22
17823174	ALDH6A1	aldehyde dehydrogenase 6 family member A1	0.000927	-1.219
17808434	BNC2	basonuclin 2	0.00059	-1.218
17717183	MRC1	mannose receptor C-type 1	0.00254	-1.218
17659201	TIMM22	translocase of inner mitochondrial membrane 22	0.00246	-1.218
17713306	LOC690203	hypothetical protein LOC690203	0.0025	-1.217
17640498	TMEM216	transmembrane protein 216	0.000607	-1.217
17806085	WWP1	WW domain containing E3 ubiquitin protein ligase 1	0.000235	-1.217
17695750	SMTN	smoothelin	0.00237	-1.216
17693716	CSN3	casein kappa	1.85e-05	-1.215
17646024	MFAP3	microfibril associated protein 3	0.000258	-1.215
17688749	NAAA	N-acylethanolamine acid amidase	1.32e-06	-1.215
17697869	RCOR2	REST corepressor 2	0.000406	-1.215
17730725	ZFPM1	zinc finger protein, FOG family member 1	0.0029	-1.215
17699808	NEFL	neurofilament light	0.00217	-1.214
17875719	USP11	ubiquitin specific peptidase 11	0.00265	-1.214
17774327	OR4C6	olfactory receptor family 4 subfamily C member 6	0.000415	-1.213
17864090	TBC1D8	TBC1 domain family member 8	0.00213	-1.213
17717829	AOPEP	aminopeptidase O (putative)	0.00118	-1.212
17664361	mir-10	microRNA 100	0.00293	-1.212
17720735	USP6NL	USP6 N-terminal like	1.87e-05	-1.212
17660303	ITGA3	integrin subunit alpha 3	0.000697	-1.211
17762445	SCN2A	sodium voltage-gated channel alpha subunit 2	0.000955	-1.211
17618818	ARAP1	ArfGAP with RhoGAP domain, ankyrin repeat and PH domain 1	0.00156	-1.21
17852487	ATM	ATM serine/threonine kinase	5.55e-09	-1.209
17783501	CCDC126	coiled-coil domain containing 126	8.43e-05	-1.209
17740327	DENND4B	DENN domain containing 4B	0.00199	-1.208
17725619	DNAJC18	DnaJ heat shock protein family (Hsp40) member C18	0.00114	-1.208
17683409	PIGN	phosphatidylinositol glycan anchor biosynthesis class N	0.000154	-1.208
17853647	RAB8B	RAB8B, member RAS oncogene family	0.000857	-1.208
17722740	RELL2	RELT like 2	0.00254	-1.208
17726058	Spink1	serine peptidase inhibitor, Kazal type 1	1.42e-05	-1.208
17820103	PPP1R21	protein phosphatase 1 regulatory subunit 21	0.00169	-1.207
17822377	CDKL1	cyclin dependent kinase like 1	0.0009	-1.206
17778225	NANP	N-acetylneuraminic acid phosphatase	0.00317	-1.206
17749334	SELENBP1	selenium binding protein 1	0.000517	-1.206
17681607	ADCY10	adenylate cyclase 10	0.00142	-1.205
17725090	RGD1562080	similar to Hypothetical protein CBG10141	0.00112	-1.205
17782997	CASP2	caspase 2	0.000253	-1.204
17706758	CYP4F2	cytochrome P450 family 4 subfamily F member 2	0.00311	-1.204
17636900	PALB2	partner and localizer of BRCA2	0.000307	-1.204
17662664	PRKCA	protein kinase C alpha	0.00274	-1.204
17762519	B3GALT1	beta-1,3-galactosyltransferase 1	0.00183	-1.203
17877986	OPHN1	oligophrenin 1	0.000804	-1.203
17702996	TINF2	TERF1 interacting nuclear factor 2	0.000809	-1.203
17879375	FAM122B	family with sequence similarity 122B	0.000868	-1.202
17753328	ITPR3	inositol 1,4,5-trisphosphate receptor type 3	0.00198	-1.202
17662011	KIF18B	kinesin family member 18B	0.00134	-1.202
17648565	RILP	Rab interacting lysosomal protein	0.000631	-1.202
17854640	TBC1D2B	TBC1 domain family member 2B	0.00175	-1.202
17729820	CYB5B	cytochrome b5 type B	0.00115	-1.201
17611150	RNF217	ring finger protein 217	0.00123	-1.2
17852428	COLCA2	colorectal cancer associated 2	4.25e-05	-1.199
17850051	ZNF778	zinc finger protein 778	0.000987	-1.199
17822519	GPR135	G protein-coupled receptor 135	0.00118	-1.198
17837591	LRATD2	LRAT domain containing 2	0.00344	-1.198
17639814	CAPN1	calpain 1	0.00243	-1.197
17793546	FRMD4B	FERM domain containing 4B	0.00291	-1.197
17740740	VPS72	vacuolar protein sorting 72 homolog	0.000276	-1.197
17821226	ADAM17	ADAM metallopeptidase domain 17	0.00143	-1.196
17860341	PNKD	PNKD metallo-beta-lactamase domain containing	0.000246	-1.196
17729962	Zfp821	zinc finger protein 821	0.00159	-1.196
17703044	DHRS1	dehydrogenase/reductase 1	9.81e-05	-1.195
17876025	ATP6AP2	ATPase H+ transporting accessory protein 2	6.25e-05	1.195
17859674	FAM117B	family with sequence similarity 117 member B	3.01e-07	1.195
17706179	BAP1	BRCA1 associated protein 1	6.08e-06	1.196
17838600	BOP1	BOP1 ribosomal biogenesis factor	6.5e-06	1.196
17646304	C1orf35	chromosome 1 open reading frame 35	0.000864	1.196
17697355	Cd99l2	CD99 molecule-like 2	0.00056	1.196
17790560	SLC13A4	solute carrier family 13 member 4	0.000199	1.196
17734029	C16orf74	chromosome 16 open reading frame 74	0.000856	1.197
17852718	CHRNA3	cholinergic receptor nicotinic alpha 3 subunit	0.000872	1.198
17617817	HDDC3	HD domain containing 3	7.78e-05	1.199
17672313	ASMTL	acetylserotonin O-methyltransferase like	0.00204	1.2
17799567	CCDC171	coiled-coil domain containing 171	0.00106	1.2
17661295	KRT17	keratin 17	0.00325	1.2
17818671	mir-329	microRNA 495	0.000495	1.2
17804326	DFFA	DNA fragmentation factor subunit alpha	6.56e-05	1.201
17804162	Mad2l2	mitotic arrest deficient 2 like 2	0.000467	1.201
17836280	RXYLT1	ribitol xylosyltransferase 1	2.89e-05	1.201
17755888	SIM1	SIM bHLH transcription factor 1	4.24e-05	1.201
17639720	ZNRD2	zinc ribbon domain containing 2	3.1e-07	1.201
17771313	CDK9	cyclin dependent kinase 9	4.61e-09	1.202
17762300	PKP4	plakophilin 4	0.00074	1.202
17722278	SRP19	signal recognition particle 19	1.68e-07	1.202
17807008	Tomm5	translocase of outer mitochondrial membrane 5	0.000444	1.202
17821251	YWHAQ	tyrosine 3-monooxygenase/tryptophan 5-monooxygenase activation protein theta	0.000174	1.202
17848927	EIF1B	eukaryotic translation initiation factor 1B	7.21e-05	1.203
17674554	GLTP	glycolipid transfer protein	0.000763	1.203
17751762	HS2ST1	heparan sulfate 2-O-sulfotransferase 1	0.000936	1.203
17650483	SNF8	SNF8 subunit of ESCRT-II	0.00265	1.203
17734035	EMC8	ER membrane protein complex subunit 8	0.00108	1.204
17695489	Gm1673	predicted gene 1673	0.000427	1.204
17644392	HAGH	hydroxyacylglutathione hydrolase	0.000724	1.204
17768451	PPP1R16B	protein phosphatase 1 regulatory subunit 16B	0.000302	1.204
17844430	PTPN9	protein tyrosine phosphatase non-receptor type 9	0.00013	1.204
17875213	UBL4A	ubiquitin like 4A	0.00162	1.204
17611631	ARID1B	AT-rich interaction domain 1B	1.06e-05	1.205
17777290	DDRGK1	DDRGK domain containing 1	3.07e-05	1.205
17749608	BOLA1	bolA family member 1	9.85e-05	1.206
17640042	FKBP2	FKBP prolyl isomerase 2	9.48e-05	1.207
17833995	MISP	mitotic spindle positioning	0.000289	1.207
17863629	PTP4A1	protein tyrosine phosphatase 4A1	0.000546	1.207
17694987	CPEB2	cytoplasmic polyadenylation element binding protein 2	0.000393	1.208
17747878	KPNA4	karyopherin subunit alpha 4	7.67e-05	1.208
17683539	LOC680491	similar to heat shock protein 1, alpha	0.00033	1.208
17859113	NAB1	NGFI-A binding protein 1	3.73e-08	1.208
17802111	STK40	serine/threonine kinase 40	0.00301	1.208
17753099	Btnl4	butyrophilin-like 4	8.87e-06	1.209
17727544	CIAO2B	cytosolic iron-sulfur assembly component 2B	0.00125	1.209
17806485	BAG1	BAG cochaperone 1	5.57e-05	1.21
17872516	Cldn34b4	claudin 34B4	0.00174	1.21
17680435	LAD1	ladinin 1	0.00159	1.21
17750972	PALMD	palmdelphin	7.25e-06	1.21
17779457	SULF2	sulfatase 2	9.12e-05	1.21
17656795	TOM1L2	target of myb1 like 2 membrane trafficking protein	0.00061	1.21
17695993	CCDC117	coiled-coil domain containing 117	0.000108	1.211
17747536	SERP1	stress associated endoplasmic reticulum protein 1	0.000136	1.211
17643674	CARHSP1	calcium regulated heat stable protein 1	0.000158	1.212
17692413	FGFRL1	fibroblast growth factor receptor like 1	2.1e-07	1.212
17706909	PGLS	6-phosphogluconolactonase	0.00273	1.212
17733392	DHX38	DEAH-box helicase 38	0.000282	1.213
17793841	CIDEC	cell death inducing DFFA like effector c	4.51e-07	1.215
17857552	RSPH9	radial spoke head component 9	0.00114	1.215
17779155	Wfdc12	WAP four-disulfide core domain 12	0.000146	1.215
17754293	ADARB1	adenosine deaminase RNA specific B1	0.00116	1.216
17753194	HSD17B8	hydroxysteroid 17-beta dehydrogenase 8	0.000709	1.216
17867975	PLIN5	perilipin 5	0.00017	1.216
17754989	TBATA	thymus, brain and testes associated	0.00223	1.216
17616142	PNKP	polynucleotide kinase 3'-phosphatase	0.00275	1.217
17756903	RXRB	retinoid X receptor beta	0.00286	1.217
17840290	Yaf2	YY1 associated factor 2	1.67e-11	1.217
17871350	AP1S1	adaptor related protein complex 1 subunit sigma 1	0.000812	1.218
17827135	RTCB	RNA 2',3'-cyclic phosphate and 5'-OH ligase	0.000104	1.218
17757762	S100B	S100 calcium binding protein B	5.23e-05	1.218
17700612	SLITRK5	SLIT and NTRK like family member 5	0.000391	1.219
17823741	Ttc7b	tetratricopeptide repeat domain 7B	3.88e-05	1.219
17822150	TRAPPC6B	trafficking protein particle complex 6B	0.000142	1.22
17861509	MLPH	melanophilin	0.000303	1.221
17872268	SYAP1	synapse associated protein 1	0.00155	1.221
17804017	Oog1	similar to RIKEN cDNA 4930569K13	0.00334	1.222
17708596	BAG4	BAG cochaperone 4	0.000105	1.223
17775062	CD59	CD59 molecule (CD59 blood group)	0.000229	1.223
17826718	SYDE1	synapse defective Rho GTPase homolog 1	0.00184	1.223
17656025	UBE2B	ubiquitin conjugating enzyme E2 B	3.23e-06	1.223
17754651	BICC1	BicC family RNA binding protein 1	0.00305	1.224
17676016	CYTH3	cytohesin 3	8.9e-05	1.224
17835654	NAV3	neuron navigator 3	0.00202	1.224
17677050	Bcl7b	BAF chromatin remodeling complex subunit BCL7B	3.9e-06	1.225
17714567	KIAA1191	KIAA1191	7.02e-05	1.225
17757576	KRTAP10-7	keratin associated protein 10-7	0.000886	1.225
17834011	FSTL3	follistatin like 3	0.00264	1.226
17813237	MMP23B	matrix metallopeptidase 23B	0.000334	1.226
17728279	AKTIP	AKT interacting protein	5.64e-06	1.228
17831212	TSPO	translocator protein	0.0018	1.228
17625749	AVPI1	arginine vasopressin induced 1	0.000185	1.229
17708829	GINS4	GINS complex subunit 4	0.00252	1.229
17810718	GJB3	gap junction protein beta 3	0.00307	1.229
17825950	LOC100360470	hypothetical protein LOC100360470	0.000238	1.229
17703722	GATA4	GATA binding protein 4	0.000213	1.23
17851828	PHLDB1	pleckstrin homology like domain family B member 1	0.00117	1.23
17760470	RXRA	retinoid X receptor alpha	0.000573	1.23
17730899	SPATA33	spermatogenesis associated 33	0.000608	1.23
17809378	Foxe3	forkhead box E3	1.65e-06	1.231
17761675	GSN	gelsolin	4.07e-08	1.231
17661171	Krtap17-1	keratin associated protein 17-1	0.000244	1.231
17775756	RHOV	ras homolog family member V	9.46e-05	1.231
17759134	SLC16A10	solute carrier family 16 member 10	0.000145	1.231
17640224	SLC22A25	solute carrier family 22 member 25	0.00122	1.231
17767494	CCM2L	CCM2 like scaffold protein	0.00152	1.232
17641159	GDA	guanine deaminase	6.36e-05	1.232
17611535	MYCT1	MYC target 1	0.00127	1.232
17718103	TMED9	transmembrane p24 trafficking protein 9	4.44e-05	1.233
17757007	AA926063	AA926063gene	0.00173	1.234
17617131	GABRB3	gamma-aminobutyric acid type A receptor subunit beta3	0.000351	1.234
17833686	Onecut3	one cut domain, family member 3	8.82e-05	1.234
17623359	EHD1	EH domain containing 1	0.000168	1.235
17738787	SUCNR1	succinate receptor 1	0.000962	1.235
17880714	TMEM121B	transmembrane protein 121B	0.00223	1.235
17659355	MMP28	matrix metallopeptidase 28	0.00286	1.236
17640612	CCDC86	coiled-coil domain containing 86	0.000121	1.237
17814795	CYRIA	CYFIP related Rac1 interactor A	0.0026	1.237
17623355	mir-194	microRNA 194-1	0.00223	1.237
17775295	Olfr1297	olfactory receptor 1297	0.00146	1.237
17690533	WFS1	wolframin ER transmembrane glycoprotein	0.00102	1.237
17712149	PPP2CB	protein phosphatase 2 catalytic subunit beta	3.5e-09	1.238
17668323	C2CD2	C2 calcium dependent domain containing 2	0.00165	1.239
17830086	EXOSC4	exosome component 4	0.00163	1.239
17733318	LOC103694325	uncharacterized LOC103694325	0.000523	1.239
17673295	SBDS	SBDS ribosome maturation factor	0.000298	1.239
17796153	Slco1a6	solute carrier organic anion transporter family, member 1a6	3.81e-05	1.239
17629372	Apeg3	antisense paternally expressed gene 3	0.00224	1.241
17767889	CHMP4B	charged multivesicular body protein 4B	7.06e-05	1.241
17798044	DNAJA1	DnaJ heat shock protein family (Hsp40) member A1	4.36e-05	1.241
17744110	Atp6ap1l	ATPase, H+ transporting, lysosomal accessory protein 1-like	4.94e-05	1.242
17651087	CNP	2',3'-cyclic nucleotide 3' phosphodiesterase	0.00328	1.242
17696513	LGALSL	galectin like	0.000463	1.242
17767328	TCF15	transcription factor 15	0.000986	1.242
17676845	ZNHIT1	zinc finger HIT-type containing 1	0.000991	1.242
17771128	CRAT	carnitine O-acetyltransferase	1.09e-05	1.243
17819862	KCNG3	potassium voltage-gated channel modifier subfamily G member 3	0.000219	1.243
17624845	RCL1	RNA terminal phosphate cyclase like 1	0.00251	1.243
17866948	RALBP1	ralA binding protein 1	0.000427	1.245
17758554	SUPV3L1	Suv3 like RNA helicase	6.29e-05	1.246
17683445	BCL2	BCL2 apoptosis regulator	0.00119	1.247
17873455	LOC498424	similar to GC-rich promoter binding protein 1-like 1	0.000692	1.247
17828139	NAP1L1	nucleosome assembly protein 1 like 1	2.18e-05	1.247
17741162	PRKAB2	protein kinase AMP-activated non-catalytic subunit beta 2	0.000764	1.247
17689445	SGCB	sarcoglycan beta	0.00101	1.247
17741239	ZNF697	zinc finger protein 697	0.00105	1.247
17826308	ABHD17A	abhydrolase domain containing 17A, depalmitoylase	6.35e-05	1.248
17779679	ZFP64	ZFP64 zinc finger protein	5.19e-05	1.249
17795561	Ly49i2	Ly49 inhibitory receptor 2	0.0002	1.25
17621948	Olfr523	olfactory receptor 523	0.00195	1.25
17736920	CTNND2	catenin delta 2	0.000965	1.251
17824360	HSP90AA1	heat shock protein 90 alpha family class A member 1	0.000168	1.252
17697622	FAM107A	family with sequence similarity 107 member A	0.00105	1.253
17777661	JAG1	jagged canonical Notch ligand 1	0.000154	1.253
17709019	SPAG11B	sperm associated antigen 11B	0.000994	1.254
17643844	CDIP1	cell death inducing p53 target 1	0.00332	1.255
17827349	PAH	phenylalanine hydroxylase	0.000149	1.255
17863869	ACTR1B	actin related protein 1B	0.000251	1.256
17728781	ZSWIM4	zinc finger SWIM-type containing 4	4.89e-05	1.256
17650294	ANKRD40	ankyrin repeat domain 40	2.57e-07	1.257
17795216	FKBP4	FKBP prolyl isomerase 4	0.000312	1.257
17792516	HK2	hexokinase 2	0.00136	1.257
17832808	PDE1B	phosphodiesterase 1B	0.00133	1.257
17670883	PPM1F	protein phosphatase, Mg2+/Mn2+ dependent 1F	0.00138	1.258
17830739	CACNA1I	calcium voltage-gated channel subunit alpha1 I	9.72e-05	1.26
17839408	DESI1	desumoylating isopeptidase 1	1.36e-05	1.261
17700688	DNAJC3	DnaJ heat shock protein family (Hsp40) member C3	0.00011	1.261
17787705	CREBL2	cAMP responsive element binding protein like 2	4.73e-05	1.262
17616199	RRAS	RAS related	3e-05	1.262
17617902	WHAMM	WASP homolog associated with actin, golgi membranes and microtubules	0.000361	1.262
17802894	LOC108351043	uncharacterized LOC108351043	0.000607	1.263
17617488	RGMA	repulsive guidance molecule BMP co-receptor a	0.000396	1.263
17851781	TRAPPC4	trafficking protein particle complex 4	0.000692	1.263
17707468	KLHL2	kelch like family member 2	1.73e-06	1.264
17683302	PLXNA2	plexin A2	0.0029	1.265
17771223	QRFP	pyroglutamylated RFamide peptide	4.64e-07	1.265
17866051	Pid1	phosphotyrosine interaction domain containing 1	0.00207	1.266
17872565	STS	steroid sulfatase	3.43e-05	1.266
17773191	LOC102555296	uncharacterized LOC102555296	5.71e-06	1.267
17837601	A1BG	alpha-1-B glycoprotein	0.000101	1.268
17757514	ICOSLG	inducible T cell costimulator ligand	0.00119	1.268
17763375	Zc3h15	zinc finger CCCH-type containing 15	0.000286	1.268
17803550	AKR7A2	aldo-keto reductase family 7 member A2	0.000291	1.269
17830732	ATF4	activating transcription factor 4	0.000603	1.269
17740203	C1orf43	chromosome 1 open reading frame 43	0.00206	1.269
17787589	GABARAPL1	GABA type A receptor associated protein like 1	6.95e-05	1.27
17695163	GRPEL1	GrpE like 1, mitochondrial	0.000374	1.271
17694354	LIMCH1	LIM and calponin homology domains 1	0.00106	1.272
17868542	STEAP3	STEAP3 metalloreductase	0.00296	1.272
17618572	GDPD5	glycerophosphodiester phosphodiesterase domain containing 5	8.18e-07	1.274
17855249	NUDT16	nudix hydrolase 16	0.00143	1.274
17869056	SOWAHC	sosondowah ankyrin repeat domain family member C	0.000477	1.274
17722455	Cystm1	cysteine-rich transmembrane module containing 1	2.77e-06	1.275
17771250	SWI5	SWI5 homologous recombination repair protein	0.0016	1.275
17856712	TMEM158	transmembrane protein 158 (gene/pseudogene)	0.00113	1.275
17634541	HOMER2	homer scaffold protein 2	0.00306	1.276
17792470	CTNNA2	catenin alpha 2	0.00123	1.277
17635279	PLEKHB1	pleckstrin homology domain containing B1	0.000344	1.279
17824258	SETD3	SET domain containing 3, actin histidine methyltransferase	4e-06	1.279
17874904	Vma21	VMA21 vacuolar H+-ATPase homolog (S. cerevisiae)	0.00166	1.279
17635750	FAM160A2	family with sequence similarity 160 member A2	0.000476	1.28
17720752	UPF2	UPF2 regulator of nonsense mediated mRNA decay	2.97e-05	1.281
17666120	KALRN	kalirin RhoGEF kinase	0.000162	1.282
17821662	ARL4A	ADP ribosylation factor like GTPase 4A	0.000492	1.283
17636799	CDR2	cerebellar degeneration related protein 2	0.000684	1.283
17723983	CIDEA	cell death inducing DFFA like effector a	2.9e-07	1.283
17802849	LOC689346	similar to 60S ribosomal protein L37a	0.00286	1.283
17765469	PDIA3	protein disulfide isomerase family A member 3	0.000888	1.283
17738042	Spry1	sprouty RTK signaling antagonist 1	0.000262	1.283
17777051	MTLN	mitoregulin	0.00079	1.284
17638226	Ifitm6	interferon induced transmembrane protein 6	1.26e-05	1.287
17673786	Clip1	CAP-GLY domain containing linker protein 1	0.00142	1.289
17845526	RORA	RAR related orphan receptor A	3.92e-06	1.289
17731782	GNAO1	G protein subunit alpha o1	2.04e-07	1.29
17625755	MORN4	MORN repeat containing 4	5.14e-06	1.29
17798355	Hrct1	histidine rich carboxyl terminus 1	0.00309	1.291
17811128	MAP3K6	mitogen-activated protein kinase kinase kinase 6	0.000259	1.291
17715072	NEDD9	neural precursor cell expressed, developmentally down-regulated 9	2.95e-05	1.291
17665134	Olr1549	olfactory receptor 1549	0.000188	1.291
17821714	DNAJB9	DnaJ heat shock protein family (Hsp40) member B9	2.93e-05	1.293
17674915	Gtpbp6	GTP binding protein 6 (putative)	8.97e-05	1.293
17796689	STAU2	staufen double-stranded RNA binding protein 2	0.000205	1.294
17853889	CGNL1	cingulin like 1	0.000961	1.298
17727983	AMFR	autocrine motility factor receptor	8.14e-07	1.299
17832535	TNS2	tensin 2	7.92e-05	1.301
17832077	Olfr279	olfactory receptor 279	0.000307	1.302
17787756	EMP1	epithelial membrane protein 1	7.4e-06	1.304
17683610	INHBB	inhibin subunit beta B	0.00327	1.305
17710972	HOMER3	homer scaffold protein 3	0.000737	1.309
17655647	THG1L	tRNA-histidine guanylyltransferase 1 like	0.000244	1.309
17658687	RFLNB	refilin B	0.00136	1.311
17719926	RGD1564062	similar to ribosomal protein L27a	0.00218	1.312
17724816	ABHD3	abhydrolase domain containing 3, phospholipase	6.78e-06	1.313
17766732	MACROD2	mono-ADP ribosylhydrolase 2	7.8e-06	1.316
17745872	RAI14	retinoic acid induced 14	0.000106	1.316
17659429	TADA2A	transcriptional adaptor 2A	0.00255	1.317
17748824	mir-25	microRNA 25	0.000284	1.318
17643576	PRM2	protamine 2	0.000459	1.319
17848586	ABHD5	abhydrolase domain containing 5, lysophosphatidic acid acyltransferase	0.000286	1.321
17725601	MZB1	marginal zone B and B1 cell specific protein	0.00313	1.322
17678458	WSB2	WD repeat and SOCS box containing 2	2.59e-07	1.323
17711223	SH2D4A	SH2 domain containing 4A	2.25e-05	1.326
17856604	CCK	cholecystokinin	5.97e-05	1.33
17696692	VRK2	VRK serine/threonine kinase 2	0.000117	1.33
17631499	APLP1	amyloid beta precursor like protein 1	0.00317	1.331
17753780	ZFAND3	zinc finger AN1-type containing 3	4.98e-07	1.331
17816443	DACT1	dishevelled binding antagonist of beta catenin 1	0.000532	1.334
17619689	TEAD1	TEA domain transcription factor 1	0.000309	1.336
17664985	BACE2	beta-secretase 2	0.00198	1.337
17752874	HSPA1A	heat shock protein family A (Hsp70) member 1A	1.55e-05	1.342
17663341	UNC13D	unc-13 homolog D	0.000126	1.342
17766393	Hspa12b	heat shock protein family A (Hsp70) member 12B	5.17e-07	1.343
17707152	REX1BD	required for excision 1-B domain containing	6.01e-05	1.346
17848991	POMGNT2	protein O-linked mannose N-acetylglucosaminyltransferase 2 (beta 1,4-)	0.000673	1.347
17832868	SPRYD4	SPRY domain containing 4	0.00013	1.351
17637216	Sult1a1	sulfotransferase family 1A, phenol-preferring, member 1	0.00194	1.353
17839195	SUN2	Sad1 and UNC84 domain containing 2	4.41e-06	1.354
17879358	mir-351	microRNA 351	0.00315	1.355
17842750	EEPD1	endonuclease/exonuclease/phosphatase family domain containing 1	1.99e-05	1.357
17747377	UFM1	ubiquitin fold modifier 1	1.26e-07	1.359
17748728	RAB25	RAB25, member RAS oncogene family	3.84e-08	1.361
17793946	TIMP4	TIMP metallopeptidase inhibitor 4	1.52e-05	1.361
17717253	Arl5b	ADP-ribosylation factor like GTPase 5B	8.57e-05	1.363
17800148	RAVER2	ribonucleoprotein, PTB binding 2	0.00102	1.366
17791437	TRIL	TLR4 interactor with leucine rich repeats	5.43e-06	1.37
17808996	PRKAA2	protein kinase AMP-activated catalytic subunit alpha 2	9.65e-05	1.372
17764472	ELP4	elongator acetyltransferase complex subunit 4	0.00137	1.377
17879692	LOC100912059	similar to ubiquitin specific protease 12	2.11e-05	1.38
17641440	AK3	adenylate kinase 3	1.51e-05	1.381
17623977	FADS3	fatty acid desaturase 3	0.00162	1.381
17621799	JAKMIP3	Janus kinase and microtubule interacting protein 3	0.00214	1.387
17746022	Basp1	brain abundant, membrane attached signal protein 1	0.000679	1.389
17735693	PDE4D	phosphodiesterase 4D	0.000502	1.39
17873138	FOXO4	forkhead box O4	1.06e-06	1.393
17678692	POP5	POP5 homolog, ribonuclease P/MRP subunit	6.58e-05	1.394
17611692	TULP4	TUB like protein 4	3.43e-05	1.394
17706382	VSTM4	V-set and transmembrane domain containing 4	5.18e-08	1.396
17759923	NPDC1	neural proliferation, differentiation and control 1	5.4e-06	1.4
17865394	TNS1	tensin 1	7.09e-05	1.401
17715802	H4C11	H4 clustered histone 11	6.29e-05	1.404
17676952	HSPB1	heat shock protein family B (small) member 1	5.63e-05	1.406
17743671	PTGER3	prostaglandin E receptor 3	3.87e-08	1.413
17833117	RDH5	retinol dehydrogenase 5	0.00117	1.414
17676237	LFNG	LFNG O-fucosylpeptide 3-beta-N-acetylglucosaminyltransferase	2.26e-06	1.416
17862322	LPIN2	lipin 2	0.000419	1.417
17687615	NENF	neudesin neurotrophic factor	0.000154	1.417
17631393	2200002D01Rik	RIKEN cDNA 2200002D01 gene	4.23e-05	1.419
17794657	CLEC4E	C-type lectin domain family 4 member E	0.0033	1.42
17731937	Irx5	Iroquois homeobox 5	0.00191	1.423
17638634	mir-483	microRNA 483	5.5e-05	1.423
17731745	Mt1	metallothionein 1	0.00126	1.43
17644592	TPSAB1	tryptase alpha/beta 1	0.00239	1.433
17773896	FRZB	frizzled related protein	9.33e-06	1.434
17725883	SPRY4	sprouty RTK signaling antagonist 4	8.15e-05	1.438
17753672	CDKN1A	cyclin dependent kinase inhibitor 1A	0.000191	1.439
17774208	Olr551	olfactory receptor 551	0.000805	1.441
17781961	LEP	leptin	0.000506	1.445
17795965	MGP	matrix Gla protein	2.98e-05	1.445
17671497	HSPH1	heat shock protein family H (Hsp110) member 1	8.36e-05	1.446
17710623	FAM32A	family with sequence similarity 32 member A	3.54e-05	1.449
17612259	SMOC2	SPARC related modular calcium binding 2	0.000576	1.451
17768724	CCN5	cellular communication network factor 5	0.00263	1.455
17699417	C1QTNF9B	C1q and TNF related 9B	0.00233	1.458
17709545	Plac9	placenta associated 9	0.00084	1.458
17841780	GUCY1A2	guanylate cyclase 1 soluble subunit alpha 2	0.000396	1.465
17768275	NNAT	neuronatin	2.12e-09	1.472
17799707	ACER2	alkaline ceramidase 2	2e-06	1.476
17684321	ADORA1	adenosine A1 receptor	4.65e-05	1.48
17624723	DMRT2	doublesex and mab-3 related transcription factor 2	5.9e-05	1.493
17832724	HOXC9	homeobox C9	0.000653	1.493
17744234	THBS4	thrombospondin 4	0.00318	1.494
17784469	ST3GAL5	ST3 beta-galactoside alpha-2,3-sialyltransferase 5	4.89e-05	1.5
17785455	KLF15	Kruppel like factor 15	0.000322	1.508
17848419	DCLK3	doublecortin like kinase 3	0.000223	1.51
17741684	KCND3	potassium voltage-gated channel subfamily D member 3	0.000149	1.51
17761892	NEK6	NIMA related kinase 6	0.000284	1.518
17867985	PLIN4	perilipin 4	0.0004	1.518
17619844	XYLT1	xylosyltransferase 1	0.000269	1.524
17745059	RGS7BP	regulator of G protein signaling 7 binding protein	0.00046	1.528
17666565	BCL6	BCL6 transcription repressor	0.000351	1.534
17718250	TSPAN17	tetraspanin 17	7.23e-09	1.543
17854185	COL12A1	collagen type XII alpha 1 chain	8.86e-05	1.549
17632519	ATF5	activating transcription factor 5	1.92e-08	1.554
17663243	MIF4GD	MIF4G domain containing	0.000254	1.559
17840257	SLC2A13	solute carrier family 2 member 13	3.03e-07	1.571
17707388	CSGALNACT1	chondroitin sulfate N-acetylgalactosaminyltransferase 1	1.3e-05	1.58
17717140	PTER	phosphotriesterase related	3.5e-05	1.593
17687717	HSD11B1	hydroxysteroid 11-beta dehydrogenase 1	9.4e-08	1.607
17789572	PDK4	pyruvate dehydrogenase kinase 4	0.000153	1.613
17638689	Cdkn1c	cyclin-dependent kinase inhibitor 1C (P57)	4.24e-07	1.623
17706239	GALNT15	polypeptide N-acetylgalactosaminyltransferase 15	0.000453	1.642
17714320	CXCL14	C-X-C motif chemokine ligand 14	0.00164	1.644
17779781	ZBP1	Z-DNA binding protein 1	1.13e-06	1.644
17641253	FAM189A2	family with sequence similarity 189 member A2	0.00016	1.667
17729655	SLC7A6	solute carrier family 7 member 6	2.91e-08	1.74
17852156	ZBTB16	zinc finger and BTB domain containing 16	1.04e-07	1.795
17879047	Tsc22d3	TSC22 domain family, member 3	2.55e-09	1.86
17813989	STON1	stonin 1	1.43e-06	1.88
17757188	FKBP5	FKBP prolyl isomerase 5	0.000174	1.898
17655304	KCNIP1	potassium voltage-gated channel interacting protein 1	9.04e-05	1.938
17732209	GPT2	glutamic--pyruvic transaminase 2	2.93e-05	1.965
17711526	HPGD	15-hydroxyprostaglandin dehydrogenase	0.00039	1.988
17803927	HSPB7	heat shock protein family B (small) member 7	0.00202	2.036
17726933	MC5R	melanocortin 5 receptor	5.6e-08	2.125
17676856	SERPINE1	serpin family E member 1	3.63e-06	2.188
17710939	CRLF1	cytokine receptor like factor 1	1.68e-06	2.232
17844027	CRYAB	crystallin alpha B	0.000115	2.459
17731750	Mt2A	metallothionein 2A	0.000166	2.495
17614487	CYP2B6	cytochrome P450 family 2 subfamily B member 6	4.14e-06	4.771
