# Supplementary material for: The Effect of Ovariectomy and Estradiol Substitution on the Metabolic Parameters and Transcriptomic Profile of Adipose Tissue in a Prediabetic Model
Source: Antioxidants (Basel). 2024 May 21;13(6):627. doi: 10.3390/antiox13060627 (PMC11200657; doi:10.3390/antiox13060627)
Supplement: Supplementary file 1 [file antioxidants-13-00627-s001.zip › Supplementary Table 2_final.xlsx]

## Sheet: Sheet0
Affymetrix ID	Gene Symbol	Entrez Gene Name	Expr p-value (OVX+E2 vs. OVX)	Expr Fold Change (OVX+E2 vs. OVX)
17614487	CYP2B6	cytochrome P450 family 2 subfamily B member 6	7.82e-06	-4.083
17844208	GLDN	gliomedin	0.00079	-4.002
17655304	KCNIP1	potassium voltage-gated channel interacting protein 1	1.66e-06	-2.499
17615521	SLC7A10	solute carrier family 7 member 10	0.000472	-2.372
17745059	RGS7BP	regulator of G protein signaling 7 binding protein	7.32e-07	-2.119
17740977	H2AC18	H2A clustered histone 18	4.39e-05	-2.111
17818030	UNC79	unc-79 homolog, NALCN channel complex subunit	0.00139	-2.104
17675170	RETN	resistin	0.00136	-2.097
17694319	SHISA3	shisa family member 3	0.000266	-2.056
17840257	SLC2A13	solute carrier family 2 member 13	5.44e-10	-2.029
17844027	CRYAB	crystallin alpha B	0.000888	-1.978
17717140	PTER	phosphotriesterase related	2.82e-07	-1.976
17818150	SERPINA3	serpin family A member 3	0.000242	-1.963
17641253	FAM189A2	family with sequence similarity 189 member A2	6.22e-06	-1.951
17638689	Cdkn1c	cyclin-dependent kinase inhibitor 1C (P57)	9.65e-09	-1.87
17711526	HPGD	15-hydroxyprostaglandin dehydrogenase	0.000818	-1.823
17624723	DMRT2	doublesex and mab-3 related transcription factor 2	3.98e-07	-1.822
17696070	CAMK2B	calcium/calmodulin dependent protein kinase II beta	8.79e-05	-1.813
17710939	CRLF1	cytokine receptor like factor 1	3.2e-05	-1.796
17831227	PNPLA3	patatin like phospholipase domain containing 3	0.00371	-1.783
17848419	DCLK3	doublecortin like kinase 3	4.99e-06	-1.768
17757895	Gstt3	glutathione S-transferase, theta 3	1.19e-06	-1.763
17802585	FABP3	fatty acid binding protein 3	0.000495	-1.76
17861575	RAMP1	receptor activity modifying protein 1	2.26e-07	-1.735
17841695	PPP1R1A	protein phosphatase 1 regulatory inhibitor subunit 1A	1.93e-06	-1.725
17791690	GPRIN3	GPRIN family member 3	0.000681	-1.72
17773896	FRZB	frizzled related protein	4.35e-08	-1.719
17800494	DHCR24	24-dehydrocholesterol reductase	3.98e-07	-1.704
17709551	TMEM254	transmembrane protein 254	2.71e-09	-1.695
17701129	NID2	nidogen 2	0.000176	-1.691
17664780	CBR3	carbonyl reductase 3	0.000212	-1.679
17650072	Mpo	myeloperoxidase	0.00359	-1.67
17672093	Grifin	galectin-related inter-fiber protein	1.89e-05	-1.663
17694354	LIMCH1	LIM and calponin homology domains 1	4.82e-07	-1.629
17846857	CEP70	centrosomal protein 70	0.000241	-1.621
17813989	STON1	stonin 1	2.07e-05	-1.605
17715802	H4C11	H4 clustered histone 11	1.07e-06	-1.6
17784469	ST3GAL5	ST3 beta-galactoside alpha-2,3-sialyltransferase 5	6.49e-06	-1.597
17779781	ZBP1	Z-DNA binding protein 1	1.31e-06	-1.597
17808996	PRKAA2	protein kinase AMP-activated catalytic subunit alpha 2	8.39e-07	-1.596
17707388	CSGALNACT1	chondroitin sulfate N-acetylgalactosaminyltransferase 1	6.3e-06	-1.594
17743671	PTGER3	prostaglandin E receptor 3	5.23e-10	-1.584
17821662	ARL4A	ADP ribosylation factor like GTPase 4A	5.59e-07	-1.576
17833117	RDH5	retinol dehydrogenase 5	6.76e-05	-1.574
17843445	CLMP	CXADR like membrane protein	1.97e-12	-1.573
17842750	EEPD1	endonuclease/exonuclease/phosphatase family domain containing 1	1.31e-07	-1.568
17824156	CLMN	calmin	0.000467	-1.564
17798789	TMEFF1	transmembrane protein with EGF like and two follistatin like domains 1	0.00175	-1.563
17865896	DOCK10	dedicator of cytokinesis 10	0.000108	-1.56
17637733	CPXM2	carboxypeptidase X, M14 family member 2	8.33e-05	-1.55
17687717	HSD11B1	hydroxysteroid 11-beta dehydrogenase 1	1.37e-07	-1.55
17798663	Col15a1	collagen type XV alpha 1 chain	0.000124	-1.542
17845785	PYGO1	pygopus family PHD finger 1	3.67e-05	-1.539
17871015	DYNLT3	dynein light chain Tctex-type 3	2.92e-13	-1.533
17800148	RAVER2	ribonucleoprotein, PTB binding 2	3.75e-05	-1.531
17635148	DGAT2	diacylglycerol O-acyltransferase 2	0.000146	-1.512
17621799	JAKMIP3	Janus kinase and microtubule interacting protein 3	0.000202	-1.512
17800802	RAB3B	RAB3B, member RAS oncogene family	0.000116	-1.506
17753138	HLA-DRA	major histocompatibility complex, class II, DR alpha	0.00222	-1.504
17746022	Basp1	brain abundant, membrane attached signal protein 1	6.23e-05	-1.502
17715072	NEDD9	neural precursor cell expressed, developmentally down-regulated 9	8.55e-08	-1.5
17841780	GUCY1A2	guanylate cyclase 1 soluble subunit alpha 2	0.000177	-1.488
17753780	ZFAND3	zinc finger AN1-type containing 3	4.79e-09	-1.484
17707468	KLHL2	kelch like family member 2	1.51e-09	-1.482
17676952	HSPB1	heat shock protein family B (small) member 1	7.73e-06	-1.481
17843902	CADM1	cell adhesion molecule 1	0.00129	-1.478
17723983	CIDEA	cell death inducing DFFA like effector a	5.17e-10	-1.478
17832808	PDE1B	phosphodiesterase 1B	4.97e-06	-1.476
17635279	PLEKHB1	pleckstrin homology domain containing B1	1.92e-06	-1.474
17878487	ITM2A	integral membrane protein 2A	0.00276	-1.465
17687615	NENF	neudesin neurotrophic factor	4e-05	-1.464
17667059	Slc25a1	solute carrier family 25 (mitochondrial carrier, citrate transporter), member 1	8.28e-05	-1.463
17796689	STAU2	staufen double-stranded RNA binding protein 2	2.16e-06	-1.463
17830294	GPT	glutamic--pyruvic transaminase	0.000105	-1.46
17700983	PLAU	plasminogen activator, urokinase	0.00308	-1.455
17754087	AGPAT3	1-acylglycerol-3-phosphate O-acyltransferase 3	1.22e-05	-1.453
17781286	CYP51A1	cytochrome P450 family 51 subfamily A member 1	2.25e-07	-1.451
17715805	H2AC12	H2A clustered histone 12	0.000346	-1.45
17641874	RBP4	retinol binding protein 4	7.04e-08	-1.45
17653324	SLC25A10	solute carrier family 25 member 10	0.00146	-1.447
17747377	UFM1	ubiquitin fold modifier 1	6.52e-09	-1.447
17874794	FMR1	FMRP translational regulator 1	0.000157	-1.441
17706382	VSTM4	V-set and transmembrane domain containing 4	9.16e-09	-1.44
17853889	CGNL1	cingulin like 1	2.81e-05	-1.438
17676856	SERPINE1	serpin family E member 1	0.00307	-1.437
17666565	BCL6	BCL6 transcription repressor	0.00101	-1.434
17766899	SLC24A3	solute carrier family 24 member 3	0.00103	-1.434
17810985	NKAIN1	sodium/potassium transporting ATPase interacting 1	2.7e-05	-1.43
17790487	AKR1B1	aldo-keto reductase family 1 member B	9.79e-05	-1.429
17803550	AKR7A2	aldo-keto reductase family 7 member A2	3.01e-06	-1.426
17745928	NPR3	natriuretic peptide receptor 3	0.000713	-1.426
17718250	TSPAN17	tetraspanin 17	5.04e-08	-1.426
17795965	MGP	matrix Gla protein	2.68e-05	-1.425
17632519	ATF5	activating transcription factor 5	2.15e-07	-1.413
17774208	Olr551	olfactory receptor 551	0.000856	-1.413
17681113	Angptl1	angiopoietin-like 1	0.00103	-1.41
17689445	SGCB	sarcoglycan beta	9.34e-06	-1.41
17788437	INSIG1	insulin induced gene 1	9.39e-06	-1.409
17759910	ENTPD2	ectonucleoside triphosphate diphosphohydrolase 2	0.000231	-1.408
17659230	MYO1D	myosin ID	0.0019	-1.404
17862587	TREML4	triggering receptor expressed on myeloid cells like 4	0.00273	-1.403
17726933	MC5R	melanocortin 5 receptor	0.000245	-1.4
17766478	PRNP	prion protein	0.00311	-1.4
17875213	UBL4A	ubiquitin like 4A	3.38e-06	-1.4
17738787	SUCNR1	succinate receptor 1	6.71e-06	-1.399
17789105	SEMA3A	semaphorin 3A	0.00273	-1.398
17669807	TM4SF19	transmembrane 4 L six family member 19	0.00283	-1.395
17792874	GMCL1	germ cell-less 1, spermatogenesis associated	2.11e-06	-1.394
17780608	KCNH2	potassium voltage-gated channel subfamily H member 2	0.00124	-1.392
17738845	MME	membrane metalloendopeptidase	2.74e-05	-1.392
17868547	DBI	diazepam binding inhibitor, acyl-CoA binding protein	0.000151	-1.391
17866948	RALBP1	ralA binding protein 1	4.4e-06	-1.391
17757902	Gstt1	glutathione S-transferase, theta 1	3.92e-05	-1.388
17808508	Mllt3	MLLT3, super elongation complex subunit	2.02e-06	-1.387
17798959	FSD1L	fibronectin type III and SPRY domain containing 1 like	0.00338	-1.386
17797920	CNR1	cannabinoid receptor 1	0.000623	-1.385
17676237	LFNG	LFNG O-fucosylpeptide 3-beta-N-acetylglucosaminyltransferase	3.05e-06	-1.381
17792693	PAIP2B	poly(A) binding protein interacting protein 2B	0.000563	-1.379
17671497	HSPH1	heat shock protein family H (Hsp110) member 1	0.000202	-1.378
17768275	NNAT	neuronatin	1.26e-08	-1.378
17842822	OPCML	opioid binding protein/cell adhesion molecule like	0.00227	-1.378
17716849	PFKFB3	6-phosphofructo-2-kinase/fructose-2,6-biphosphatase 3	0.00255	-1.378
17669887	DLG1	discs large MAGUK scaffold protein 1	1.5e-07	-1.375
17686902	RGS7	regulator of G protein signaling 7	2.19e-05	-1.372
17785455	KLF15	Kruppel like factor 15	0.00197	-1.369
17627142	SAMD5	sterile alpha motif domain containing 5	0.00212	-1.369
17860324	CXCR2	C-X-C motif chemokine receptor 2	8.42e-05	-1.368
17811729	PINK1	PTEN induced kinase 1	2.91e-08	-1.368
17808073	ASTN2	astrotactin 2	5.46e-06	-1.367
17787628	Prp15	proline-rich protein 15	0.00242	-1.367
17731031	RAB4A	RAB4A, member RAS oncogene family	0.000144	-1.367
17759923	NPDC1	neural proliferation, differentiation and control 1	7.64e-06	-1.365
17707485	MSMO1	methylsterol monooxygenase 1	2.74e-06	-1.364
17772416	ACVR1C	activin A receptor type 1C	0.000145	-1.363
17795322	Clec2d	C-type lectin domain family 2, member D	0.000487	-1.362
17783767	AQP1	aquaporin 1 (Colton blood group)	0.00296	-1.361
17771313	CDK9	cyclin dependent kinase 9	2.46e-12	-1.361
17727983	AMFR	autocrine motility factor receptor	6.33e-08	-1.36
17701689	FERMT2	fermitin family member 2	2.37e-07	-1.355
17785328	MGLL	monoglyceride lipase	1.63e-05	-1.354
17780950	GNAI1	G protein subunit alpha i1	1.24e-07	-1.352
17625032	PAPSS2	3'-phosphoadenosine 5'-phosphosulfate synthase 2	0.000572	-1.352
17762001	Zeb2os	zinc finger E-box binding homeobox 2, opposite strand	5.41e-05	-1.352
17646399	DRC3	dynein regulatory complex subunit 3	0.000804	-1.351
17749936	PTGFRN	prostaglandin F2 receptor inhibitor	0.000289	-1.351
17717038	MCM10	minichromosome maintenance 10 replication initiation factor	0.00113	-1.349
17822365	L2HGDH	L-2-hydroxyglutarate dehydrogenase	0.00204	-1.348
17617488	RGMA	repulsive guidance molecule BMP co-receptor a	2.32e-05	-1.348
17634541	HOMER2	homer scaffold protein 2	0.000433	-1.347
17797868	GABRR2	gamma-aminobutyric acid type A receptor subunit rho2	0.00131	-1.344
17676754	Irs3	insulin receptor substrate 3	0.000321	-1.344
17696692	VRK2	VRK serine/threonine kinase 2	5.14e-05	-1.344
17856712	TMEM158	transmembrane protein 158 (gene/pseudogene)	0.000135	-1.343
17692287	GPR75	G protein-coupled receptor 75	0.000769	-1.342
17677318	RAN	RAN, member RAS oncogene family	6.47e-05	-1.342
17627881	ECHDC1	ethylmalonyl-CoA decarboxylase 1	0.000148	-1.341
17802849	LOC689346	similar to 60S ribosomal protein L37a	0.000551	-1.34
17757762	S100B	S100 calcium binding protein B	3.8e-07	-1.34
17783415	GIMAP7	GTPase, IMAP family member 7	0.00315	-1.339
17750435	GSTM1	glutathione S-transferase mu 1	0.00255	-1.339
17611692	TULP4	TUB like protein 4	7.77e-05	-1.339
17863039	CYP39A1	cytochrome P450 family 39 subfamily A member 1	0.000282	-1.338
17807544	SVEP1	sushi, von Willebrand factor type A, EGF and pentraxin domain containing 1	0.000616	-1.338
17613677	SLC1A5	solute carrier family 1 member 5	9.3e-05	-1.336
17708596	BAG4	BAG cochaperone 4	1.36e-06	-1.334
17791409	HOXA13	homeobox A13	0.00365	-1.334
17711959	PDGFRL	platelet derived growth factor receptor like	2.29e-05	-1.333
17824258	SETD3	SET domain containing 3, actin histidine methyltransferase	3.68e-07	-1.333
17702761	SLC22A17	solute carrier family 22 member 17	9.96e-06	-1.333
17828625	DDIT3	DNA damage inducible transcript 3	5.9e-06	-1.332
17622570	DHCR7	7-dehydrocholesterol reductase	0.00104	-1.332
17825808	ITGA7	integrin subunit alpha 7	0.00122	-1.331
17816279	DMAC2L	distal membrane arm assembly complex 2 like	5.54e-05	-1.33
17821282	RNF144A	ring finger protein 144A	0.000444	-1.329
17691367	YKT6	YKT6 v-SNARE homolog	0.00216	-1.329
17822836	VTI1B	vesicle transport through interaction with t-SNAREs 1B	2.14e-06	-1.327
17641563	ASAH2	N-acylsphingosine amidohydrolase 2	0.00246	-1.323
17772517	CD302	CD302 molecule	3.55e-08	-1.321
17720847	CDNF	cerebral dopamine neurotrophic factor	0.00159	-1.321
17762567	CERS6	ceramide synthase 6	4.65e-05	-1.321
17665780	GAP43	growth associated protein 43	0.000147	-1.321
17693364	ART3	ADP-ribosyltransferase 3	8.41e-06	-1.32
17640818	DTX4	deltex E3 ubiquitin ligase 4	0.000354	-1.32
17747086	PGRMC2	progesterone receptor membrane component 2	1.04e-05	-1.319
17720884	NMT2	N-myristoyltransferase 2	0.00136	-1.318
17735693	PDE4D	phosphodiesterase 4D	0.00145	-1.317
17806485	BAG1	BAG cochaperone 1	5.77e-07	-1.316
17720752	UPF2	UPF2 regulator of nonsense mediated mRNA decay	5.88e-06	-1.316
17728279	AKTIP	AKT interacting protein	1.07e-07	-1.315
17736920	CTNND2	catenin delta 2	0.000103	-1.315
17703706	FDFT1	farnesyl-diphosphate farnesyltransferase 1	0.00173	-1.315
17619702	RASSF10	Ras association domain family member 10	0.00139	-1.314
17686406	RGS4	regulator of G protein signaling 4	0.00244	-1.312
17683610	INHBB	inhibin subunit beta B	0.00206	-1.311
17741684	KCND3	potassium voltage-gated channel subfamily D member 3	0.00328	-1.31
17795575	Klra22	killer cell lectin-like receptor subfamily A, member 22	0.00118	-1.31
17725601	MZB1	marginal zone B and B1 cell specific protein	0.00289	-1.309
17659429	TADA2A	transcriptional adaptor 2A	0.00212	-1.309
17700470	UCHL3	ubiquitin C-terminal hydrolase L3	8.67e-06	-1.309
17673902	ANAPC5	anaphase promoting complex subunit 5	1.08e-06	-1.307
17674128	ERP29	endoplasmic reticulum protein 29	0.000381	-1.306
17775062	CD59	CD59 molecule (CD59 blood group)	8.44e-06	-1.304
17767946	MAP1LC3A	microtubule associated protein 1 light chain 3 alpha	0.000431	-1.304
17659879	MSI2	musashi RNA binding protein 2	0.00379	-1.304
17757696	LSS	lanosterol synthase	1.45e-09	-1.303
17765469	PDIA3	protein disulfide isomerase family A member 3	0.000365	-1.302
17869056	SOWAHC	sosondowah ankyrin repeat domain family member C	0.000142	-1.302
17873138	FOXO4	forkhead box O4	8.38e-06	-1.301
17739833	PAQR6	progestin and adipoQ receptor family member 6	0.000135	-1.3
17821553	LOC102547703	uncharacterized LOC102547703	0.00195	-1.299
17878181	PHKA1	phosphorylase kinase regulatory subunit alpha 1	0.000102	-1.299
17689943	TLR10	toll like receptor 10	0.000486	-1.298
17879047	Tsc22d3	TSC22 domain family, member 3	4.25e-05	-1.298
17715035	GFOD1	glucose-fructose oxidoreductase domain containing 1	0.000264	-1.297
17686666	LY9	lymphocyte antigen 9	0.0015	-1.297
17757576	KRTAP10-7	keratin associated protein 10-7	6.24e-05	-1.295
17723879	SEC11C	SEC11 homolog C, signal peptidase complex subunit	2.66e-06	-1.295
17620270	METTL9	methyltransferase like 9	1.94e-07	-1.294
17687676	SERTAD4	SERTA domain containing 4	0.000287	-1.294
17876460	PLS3	plastin 3	0.000313	-1.293
17636799	CDR2	cerebellar degeneration related protein 2	0.000363	-1.292
17832006	SLC48A1	solute carrier family 48 member 1	2.01e-05	-1.292
17859335	AOX1	aldehyde oxidase 1	0.000302	-1.291
17686282	DUSP27	dual specificity phosphatase 27, atypical	0.00369	-1.291
17817871	PSMC1	proteasome 26S subunit, ATPase 1	2.32e-07	-1.291
17741945	Taf13	TATA-box binding protein associated factor 13	0.000209	-1.291
17686515	FCRLB	Fc receptor like B	0.000183	-1.29
17621775	GLRX3	glutaredoxin 3	8.3e-07	-1.29
17811433	LDLRAP1	low density lipoprotein receptor adaptor protein 1	0.0007	-1.29
17747986	BCHE	butyrylcholinesterase	1.66e-05	-1.289
17832266	GPD1	glycerol-3-phosphate dehydrogenase 1	0.000492	-1.289
17748810	HCN3	hyperpolarization activated cyclic nucleotide gated potassium channel 3	3.67e-06	-1.289
17828139	NAP1L1	nucleosome assembly protein 1 like 1	2.86e-06	-1.289
17703625	SPRYD7	SPRY domain containing 7	0.000146	-1.288
17637634	FGFR2	fibroblast growth factor receptor 2	0.000108	-1.286
17741129	GJA5	gap junction protein alpha 5	0.000408	-1.286
17789912	LSM8	LSM8 homolog, U6 small nuclear RNA associated	0.00338	-1.286
17643172	PRLHR	prolactin releasing hormone receptor	2.44e-08	-1.286
17845526	RORA	RAR related orphan receptor A	2.5e-06	-1.286
17862322	LPIN2	lipin 2	0.00376	-1.285
17742464	1810037I17Rik	RIKEN cDNA 1810037I17 gene	3.41e-08	-1.284
17831331	FAM118A	family with sequence similarity 118 member A	5.2e-05	-1.283
17826282	MKNK2	MAPK interacting serine/threonine kinase 2	0.0019	-1.283
17791118	TPK1	thiamin pyrophosphokinase 1	3.08e-05	-1.283
17783411	GIMAP4	GTPase, IMAP family member 4	0.00311	-1.281
17865107	IDH1	isocitrate dehydrogenase (NADP(+)) 1	7.18e-05	-1.281
17854874	PIK3CB	phosphatidylinositol-4,5-bisphosphate 3-kinase catalytic subunit beta	0.000713	-1.281
17677050	Bcl7b	BAF chromatin remodeling complex subunit BCL7B	2.3e-07	-1.28
17748462	CD1D	CD1d molecule	1.86e-08	-1.28
17865356	PECR	peroxisomal trans-2-enoyl-CoA reductase	0.00108	-1.28
17680446	TNNT2	troponin T2, cardiac type	0.000304	-1.28
17650294	ANKRD40	ankyrin repeat domain 40	5.92e-08	-1.279
17740644	TDRKH	tudor and KH domain containing	0.00115	-1.279
17698060	Tlr11	toll-like receptor 11	0.00233	-1.279
17693342	STBD1	starch binding domain 1	0.000931	-1.278
17817885	Calm1	calmodulin 1	3.57e-05	-1.277
17720423	IDI1	isopentenyl-diphosphate delta isomerase 1	0.00304	-1.277
17660803	ORMDL3	ORMDL sphingolipid biosynthesis regulator 3	0.00222	-1.277
17658687	RFLNB	refilin B	0.00206	-1.277
17780241	SOX18	SRY-box transcription factor 18	0.0039	-1.276
17807657	PTGR1	prostaglandin reductase 1	4.55e-05	-1.275
17614731	AKT2	AKT serine/threonine kinase 2	7.55e-07	-1.274
17652573	OTOP2	otopetrin 2	1.65e-05	-1.274
17712149	PPP2CB	protein phosphatase 2 catalytic subunit beta	3.54e-10	-1.274
17632792	TRPM4	transient receptor potential cation channel subfamily M member 4	3.79e-06	-1.274
17783407	Gimap9	GTPase, IMAP family member 9	1.84e-05	-1.273
17754757	REEP3	receptor accessory protein 3	1.3e-06	-1.273
17809806	ST3GAL3	ST3 beta-galactoside alpha-2,3-sialyltransferase 3	5.39e-05	-1.272
17718103	TMED9	transmembrane p24 trafficking protein 9	6.02e-06	-1.272
17716741	Akr1c19	aldo-keto reductase family 1, member C19	0.00263	-1.271
17843860	APOA4	apolipoprotein A4	0.00204	-1.27
17613936	DMPK	DM1 protein kinase	0.000393	-1.27
17815530	MEOX2	mesenchyme homeobox 2	4.2e-05	-1.27
17768451	PPP1R16B	protein phosphatase 1 regulatory subunit 16B	1.58e-05	-1.27
17723725	APCDD1	APC down-regulated 1	8.92e-05	-1.269
17866256	NGEF	neuronal guanine nucleotide exchange factor	0.00131	-1.269
17815433	TWIST1	twist family bHLH transcription factor 1	0.00035	-1.269
17721373	Zfp882	zinc finger protein 882	6.55e-05	-1.269
17632931	FGF21	fibroblast growth factor 21	8.99e-05	-1.267
17827692	NDUFA12	NADH:ubiquinone oxidoreductase subunit A12	3.04e-05	-1.267
17775756	RHOV	ras homolog family member V	1.58e-05	-1.267
17731912	CAPNS2	calpain small subunit 2	0.000157	-1.266
17766732	MACROD2	mono-ADP ribosylhydrolase 2	2.36e-05	-1.266
17651087	CNP	2',3'-cyclic nucleotide 3' phosphodiesterase	0.00124	-1.265
17851994	IL10RA	interleukin 10 receptor subunit alpha	0.00146	-1.265
17690868	SLBP	stem-loop binding protein	1.18e-05	-1.265
17727544	CIAO2B	cytosolic iron-sulfur assembly component 2B	0.000133	-1.264
17874021	BHLHB9	basic helix-loop-helix family member b9	0.000275	-1.263
17777290	DDRGK1	DDRGK domain containing 1	1.56e-06	-1.263
17680284	CYB5R1	cytochrome b5 reductase 1	2.36e-05	-1.261
17814795	CYRIA	CYFIP related Rac1 interactor A	0.000932	-1.261
17738703	Med12l	mediator complex subunit 12-like	1.01e-05	-1.261
17723789	NEDD4L	NEDD4 like E3 ubiquitin protein ligase	6.76e-07	-1.261
17817139	PCNX1	pecanex 1	0.000534	-1.261
17634489	AP3B2	adaptor related protein complex 3 subunit beta 2	0.0011	-1.26
17816605	PRKCH	protein kinase C eta	0.00344	-1.26
17749032	SLC27A3	solute carrier family 27 member 3	0.000303	-1.26
17845984	GNB5	G protein subunit beta 5	0.000211	-1.259
17826037	NFIC	nuclear factor I C	0.00122	-1.259
17868542	STEAP3	STEAP3 metalloreductase	0.00287	-1.259
17742997	TRMT10A	tRNA methyltransferase 10A	0.000955	-1.259
17801834	HEYL	hes related family bHLH transcription factor with YRPW motif like	0.00383	-1.258
17742667	LEF1	lymphoid enhancer binding factor 1	0.00396	-1.258
17666537	CLDN1	claudin 1	0.00289	-1.256
17752874	HSPA1A	heat shock protein family A (Hsp70) member 1A	0.000126	-1.256
17757514	ICOSLG	inducible T cell costimulator ligand	0.00114	-1.256
17773191	LOC102555296	uncharacterized LOC102555296	5.09e-06	-1.256
17657931	TMEM95	transmembrane protein 95	3.66e-07	-1.256
17733972	KCNG4	potassium voltage-gated channel modifier subfamily G member 4	1.97e-05	-1.255
17619363	OLFML1	olfactomedin like 1	0.0037	-1.255
17658473	Olfr1	olfactory receptor 1	0.00121	-1.255
17715267	ECI2	enoyl-CoA delta isomerase 2	0.000524	-1.254
17702775	EFS	embryonal Fyn-associated substrate	0.00233	-1.254
17757889	DDT	D-dopachrome tautomerase	0.000798	-1.253
17707982	FAM149A	family with sequence similarity 149 member A	3.44e-06	-1.253
17705917	SELENOK	selenoprotein K	0.00184	-1.253
17749415	C1orf56	chromosome 1 open reading frame 56	1.42e-07	-1.252
17839326	ST13	ST13 Hsp70 interacting protein	5.8e-05	-1.252
17641440	AK3	adenylate kinase 3	0.000341	-1.251
17811108	TENT5B	terminal nucleotidyltransferase 5B	0.00163	-1.251
17623951	FTH1	ferritin heavy chain 1	2.96e-05	-1.249
17740151	KCNN3	potassium calcium-activated channel subfamily N member 3	0.000279	-1.249
17707152	REX1BD	required for excision 1-B domain containing	0.000568	-1.249
17874607	SLC9A6	solute carrier family 9 member A6	0.000806	-1.249
17665170	ST3GAL6	ST3 beta-galactoside alpha-2,3-sialyltransferase 6	1.27e-07	-1.248
17791437	TRIL	TLR4 interactor with leucine rich repeats	0.000129	-1.248
17634476	CPEB1	cytoplasmic polyadenylation element binding protein 1	0.000193	-1.247
17821742	PRKD1	protein kinase D1	0.00129	-1.247
17728781	ZSWIM4	zinc finger SWIM-type containing 4	4.3e-05	-1.247
17678383	TESC	tescalcin	0.000473	-1.246
17771494	MVB12B	multivesicular body subunit 12B	0.00245	-1.244
17856604	CCK	cholecystokinin	0.000472	-1.243
17659853	DYNLL2	dynein light chain LC8-type 2	2.15e-05	-1.243
17797581	FBXL4	F-box and leucine rich repeat protein 4	0.000144	-1.243
17686123	GORAB	golgin, RAB6 interacting	0.00404	-1.243
17867031	MTCL1	microtubule crosslinking factor 1	0.00111	-1.243
17747277	NDUFC1	NADH:ubiquinone oxidoreductase subunit C1	7.51e-05	-1.243
17618555	WNT11	Wnt family member 11	0.00301	-1.243
17813237	MMP23B	matrix metallopeptidase 23B	0.00012	-1.242
17846590	Plscr2	phospholipid scramblase 2	0.00377	-1.242
17642533	PSD	pleckstrin and Sec7 domain containing	8.66e-05	-1.242
17643674	CARHSP1	calcium regulated heat stable protein 1	3.21e-05	-1.241
17834081	Olfr1351	olfactory receptor 1351	0.000939	-1.241
17733157	GFOD2	glucose-fructose oxidoreductase domain containing 2	6.74e-06	-1.24
17738156	Larp1b	La ribonucleoprotein domain family, member 1B	0.00193	-1.24
17772052	ZEB2	zinc finger E-box binding homeobox 2	6.81e-08	-1.24
17661562	CAVIN1	caveolae associated protein 1	0.000808	-1.239
17621861	INPP5A	inositol polyphosphate-5-phosphatase A	0.000486	-1.239
17611535	MYCT1	MYC target 1	0.000693	-1.239
17785146	FAM136A	family with sequence similarity 136 member A	1.15e-07	-1.238
17783861	FKBP9	FKBP prolyl isomerase 9	0.000387	-1.238
17779587	UBE2V1	ubiquitin conjugating enzyme E2 V1	9.76e-06	-1.238
17753091	Btnl4	butyrophilin-like 4	0.00216	-1.237
17710515	LOC100363043	chromosome 14 open reading frame 119-like	0.00131	-1.237
17638634	mir-483	microRNA 483	0.0029	-1.237
17660276	SGCA	sarcoglycan alpha	0.000247	-1.237
17677191	KCTD7	potassium channel tetramerization domain containing 7	7.49e-05	-1.235
17639006	LRP5	LDL receptor related protein 5	9.46e-05	-1.235
17826393	MBD3	methyl-CpG binding domain protein 3	0.000683	-1.235
17713104	LOC102553495	uncharacterized LOC102553495	0.00103	-1.234
17859113	NAB1	NGFI-A binding protein 1	5.33e-09	-1.234
17827193	NUAK1	NUAK family kinase 1	0.000128	-1.234
17830066	SPATC1	spermatogenesis and centriole associated 1	0.00148	-1.234
17634908	TMEM126A	transmembrane protein 126A	0.00177	-1.234
17871528	KCNE5	potassium voltage-gated channel subfamily E regulatory subunit 5	0.00261	-1.233
17747536	SERP1	stress associated endoplasmic reticulum protein 1	3.47e-05	-1.233
17693302	CCNG2	cyclin G2	4.71e-06	-1.232
17766393	Hspa12b	heat shock protein family A (Hsp70) member 12B	1.57e-05	-1.232
17768971	SLC12A5	solute carrier family 12 member 5	0.000247	-1.232
17844098	ARHGAP20	Rho GTPase activating protein 20	0.00107	-1.231
17746282	LRRCC1	leucine rich repeat and coiled-coil centrosomal protein 1	0.000906	-1.23
17745132	NDUFAF2	NADH:ubiquinone oxidoreductase complex assembly factor 2	0.00107	-1.23
17666965	SEPTIN5	septin 5	0.00234	-1.23
17650320	MRPL27	mitochondrial ribosomal protein L27	0.000584	-1.229
17615777	NKG7	natural killer cell granule protein 7	0.00171	-1.229
17738042	Spry1	sprouty RTK signaling antagonist 1	0.000895	-1.229
17629582	TMEM190	transmembrane protein 190	0.000238	-1.229
17785358	TXNRD3	thioredoxin reductase 3	0.000161	-1.229
17675802	BUD31	BUD31 homolog	0.000569	-1.228
17777458	Cenpb	centromere protein B	0.00181	-1.228
17622327	AP2A2	adaptor related protein complex 2 subunit alpha 2	1.18e-05	-1.227
17810848	KPNA6	karyopherin subunit alpha 6	9e-05	-1.227
17857449	MEA1	male-enhanced antigen 1	9.86e-06	-1.227
17765754	EID1	EP300 interacting inhibitor of differentiation 1	0.000599	-1.226
17730250	EXOSC6	exosome component 6	0.00042	-1.226
17631393	2200002D01Rik	RIKEN cDNA 2200002D01 gene	0.00313	-1.225
17721159	PIP4K2A	phosphatidylinositol-5-phosphate 4-kinase type 2 alpha	8.55e-06	-1.224
17863629	PTP4A1	protein tyrosine phosphatase 4A1	0.00019	-1.224
17834050	CDC34	cell division cycle 34, ubiqiutin conjugating enzyme	0.000376	-1.223
17727183	HAUS1	HAUS augmin like complex subunit 1	0.00179	-1.223
17879411	MMGT1	membrane magnesium transporter 1	0.000694	-1.223
17776553	SHF	Src homology 2 domain containing F	0.00355	-1.223
17787651	SMIM10L1	small integral membrane protein 10 like 1	3.44e-06	-1.223
17701660	LOC103693372	histone H3.3-like	0.00131	-1.222
17733318	LOC103694325	uncharacterized LOC103694325	0.000621	-1.222
17652110	PSMC5	proteasome 26S subunit, ATPase 5	0.000871	-1.222
17821251	YWHAQ	tyrosine 3-monooxygenase/tryptophan 5-monooxygenase activation protein theta	4.8e-05	-1.222
17824360	HSP90AA1	heat shock protein 90 alpha family class A member 1	0.000328	-1.221
17759070	Marcks	myristoylated alanine rich protein kinase C substrate	0.000339	-1.221
17722461	SLC4A9	solute carrier family 4 member 9	0.000569	-1.221
17689927	TMEM156	transmembrane protein 156	0.000407	-1.221
17700882	ITGBL1	integrin subunit beta like 1	0.000366	-1.22
17754515	mir-678	microRNA 678	8.19e-05	-1.22
17809111	MRPL37	mitochondrial ribosomal protein L37	0.00103	-1.22
17832907	NABP2	nucleic acid binding protein 2	9.64e-05	-1.22
17646864	TMEM220	transmembrane protein 220	0.000156	-1.22
17821000	UBXN2A	UBX domain protein 2A	0.000525	-1.22
17829834	KHDRBS3	KH RNA binding domain containing, signal transduction associated 3	0.000654	-1.219
17763704	Olfr1160	olfactory receptor 1160	9.19e-06	-1.219
17856280	ANO10	anoctamin 10	0.00112	-1.218
17787589	GABARAPL1	GABA type A receptor associated protein like 1	0.000272	-1.218
17675638	POMP	proteasome maturation protein	0.00141	-1.218
17752484	RT1-S2	RT1 class Ib, locus S2	0.000717	-1.218
17731782	GNAO1	G protein subunit alpha o1	2.5e-06	-1.217
17747065	Mfsd8	major facilitator superfamily domain containing 8	0.00127	-1.216
17755059	NODAL	nodal growth differentiation factor	0.000927	-1.216
17672845	PRKRIP1	PRKR interacting protein 1	4.19e-05	-1.216
17837395	SNTB1	syntrophin beta 1	0.000219	-1.216
17817749	TSHR	thyroid stimulating hormone receptor	0.000181	-1.216
17826308	ABHD17A	abhydrolase domain containing 17A, depalmitoylase	0.000142	-1.215
17753538	FANCE	FA complementation group E	0.00242	-1.215
17760187	mir-126	microRNA 126	0.000992	-1.215
17763560	APLNR	apelin receptor	0.000128	-1.214
17798061	CHMP5	charged multivesicular body protein 5	1.24e-05	-1.214
17619062	Olr61	olfactory receptor 61	0.00321	-1.214
17730899	SPATA33	spermatogenesis associated 33	0.000687	-1.214
17777477	ADRA1D	adrenoceptor alpha 1D	0.00141	-1.213
17692103	CCDC88A	coiled-coil domain containing 88A	0.000147	-1.213
17783963	HERC3	HECT and RLD domain containing E3 ubiquitin protein ligase 3	0.000977	-1.212
17804588	ICMT	isoprenylcysteine carboxyl methyltransferase	0.00339	-1.212
17839195	SUN2	Sad1 and UNC84 domain containing 2	0.000286	-1.212
17662031	C1QL1	complement C1q like 1	0.00317	-1.211
17625293	MARCHF5	membrane associated ring-CH-type finger 5	9.5e-07	-1.211
17653255	NDUFAF8	NADH:ubiquinone oxidoreductase complex assembly factor 8	7.47e-05	-1.211
17810550	ADPRS	ADP-ribosylserine hydrolase	9.25e-05	-1.21
17685636	FAM20B	FAM20B glycosaminoglycan xylosylkinase	0.000105	-1.21
17640042	FKBP2	FKBP prolyl isomerase 2	5.28e-05	-1.21
17879692	LOC100912059	similar to ubiquitin specific protease 12	0.00164	-1.21
17832077	Olfr279	olfactory receptor 279	0.00288	-1.21
17683239	SLC30A1	solute carrier family 30 member 1	0.00326	-1.21
17880714	TMEM121B	transmembrane protein 121B	0.00333	-1.21
17640944	VPS13A	vacuolar protein sorting 13 homolog A	6.95e-06	-1.21
17683618	Epb41l5	erythrocyte membrane protein band 4.1 like 5	0.0016	-1.209
17708829	GINS4	GINS complex subunit 4	0.00324	-1.209
17830400	MPST	mercaptopyruvate sulfurtransferase	0.000986	-1.209
17734029	C16orf74	chromosome 16 open reading frame 74	0.000388	-1.208
17800119	CACHD1	cache domain containing 1	0.00275	-1.208
17733297	SLC7A6OS	solute carrier family 7 member 6 opposite strand	0.00255	-1.208
17637433	ZNF768	zinc finger protein 768	8.72e-05	-1.208
17875556	DOCK11	dedicator of cytokinesis 11	2.87e-05	-1.207
17653063	ENGASE	endo-beta-N-acetylglucosaminidase	0.000529	-1.207
17820496	PPP1CB	protein phosphatase 1 catalytic subunit beta	1.87e-06	-1.207
17651355	RND2	Rho family GTPase 2	0.000867	-1.207
17783062	TAS2R41	taste 2 receptor member 41	9.06e-06	-1.207
17833370	TLE5	TLE family member 5, transcriptional modulator	4.16e-06	-1.207
17793611	EIF4E3	eukaryotic translation initiation factor 4E family member 3	0.00127	-1.206
17866679	LOC100362040	Ac2-143-like	6.64e-05	-1.206
17850327	TMED1	transmembrane p24 trafficking protein 1	0.00115	-1.206
17811455	TMEM50A	transmembrane protein 50A	4.36e-05	-1.206
17834418	MARCHF2	membrane associated ring-CH-type finger 2	2.64e-06	-1.205
17768026	mir-499	microRNA 499a	0.00394	-1.205
17765148	TYRO3	TYRO3 protein tyrosine kinase	0.00157	-1.205
17761675	GSN	gelsolin	9.38e-08	-1.204
17813698	MTA3	metastasis associated 1 family member 3	0.00253	-1.204
17756961	RGL2	ral guanine nucleotide dissociation stimulator like 2	3.31e-05	-1.204
17755888	SIM1	SIM bHLH transcription factor 1	2.23e-05	-1.204
17818901	AMN	amnion associated transmembrane protein	0.00246	-1.203
17640830	CNTF	ciliary neurotrophic factor	0.000164	-1.203
17661277	Ka11	type I keratin KA11	0.000327	-1.203
17677604	KMT5A	lysine methyltransferase 5A	0.000528	-1.203
17640805	OR5A1	olfactory receptor family 5 subfamily A member 1	0.00272	-1.203
17876226	GRIPAP1	GRIP1 associated protein 1	0.000262	-1.202
17711208	LPL	lipoprotein lipase	8.41e-06	-1.202
17735521	SGTB	small glutamine rich tetratricopeptide repeat containing beta	0.00401	-1.202
17708329	UBXN8	UBX domain protein 8	5.36e-05	-1.202
17678458	WSB2	WD repeat and SOCS box containing 2	1.84e-05	-1.202
17640835	ZFP91	ZFP91 zinc finger protein, atypical E3 ubiquitin ligase	1.56e-06	-1.202
17667585	APP	amyloid beta precursor protein	2.9e-09	-1.201
17771128	CRAT	carnitine O-acetyltransferase	3.98e-05	-1.201
17709048	DEFB105A	defensin beta 105A	0.000494	-1.201
17746787	GNB4	G protein subunit beta 4	0.00406	-1.2
17667736	Krtap19-5	keratin associated protein 19-5	0.00388	-1.2
17847728	mir-191	microRNA 191	0.00103	-1.2
17879746	PNMA5	PNMA family member 5	8.36e-05	-1.2
17651411	RDM1	RAD52 motif containing 1	0.000188	-1.2
17734633	RELB	RELB proto-oncogene, NF-kB subunit	0.00325	-1.2
17745872	RAI14	retinoic acid induced 14	0.00241	-1.199
17832016	TMEM106C	transmembrane protein 106C	0.00111	-1.199
17797076	XKR4	XK related 4	0.00302	-1.199
17724607	CYB5A	cytochrome b5 type A	0.00162	-1.198
17793653	PDZRN3	PDZ domain containing ring finger 3	0.0019	-1.198
17681897	PFDN2	prefoldin subunit 2	0.00112	-1.198
17804047	DHRS3	dehydrogenase/reductase 3	0.0015	-1.197
17733845	GCSH	glycine cleavage system protein H	4.06e-05	-1.197
17793732	SUMF1	sulfatase modifying factor 1	1.01e-05	-1.197
17767328	TCF15	transcription factor 15	0.00283	-1.197
17697453	UBE2E1	ubiquitin conjugating enzyme E2 E1	0.000887	-1.197
17687607	FAM71A	family with sequence similarity 71 member A	0.00205	-1.196
17783399	GIMAP8	GTPase, IMAP family member 8	0.00209	-1.196
17834351	OR10H5	olfactory receptor family 10 subfamily H member 5	0.000753	-1.196
17731692	SLC12A3	solute carrier family 12 member 3	0.00291	-1.196
17853693	TLN2	talin 2	0.00235	-1.196
17724734	USP14	ubiquitin specific peptidase 14	0.000698	-1.196
17863869	ACTR1B	actin related protein 1B	0.00138	-1.195
17698012	PELI2	pellino E3 ubiquitin protein ligase family member 2	0.000314	-1.195
17668062	PIGP	phosphatidylinositol glycan anchor biosynthesis class P	0.000805	-1.195
17692083	PPP4R3B	protein phosphatase 4 regulatory subunit 3B	7.57e-05	-1.195
17645454	TBC1D9B	TBC1 domain family member 9B	0.00068	-1.195
17729911	TXNL4B	thioredoxin like 4B	0.00015	-1.195
17829407	DEPTOR	DEP domain containing MTOR interacting protein	0.000841	1.194
17838948	FOXRED2	FAD dependent oxidoreductase domain containing 2	0.00371	1.195
17798453	POLR1E	RNA polymerase I subunit E	0.000684	1.195
17715873	ZKSCAN3	zinc finger with KRAB and SCAN domains 3	0.000492	1.195
17659201	TIMM22	translocase of inner mitochondrial membrane 22	0.00355	1.196
17655087	FAM234A	family with sequence similarity 234 member A	1.84e-05	1.197
17837591	LRATD2	LRAT domain containing 2	0.00253	1.197
17848884	RPSA	ribosomal protein SA	6.92e-05	1.197
17821192	SLC66A3	solute carrier family 66 member 3	0.00163	1.197
17638192	BET1L	Bet1 golgi vesicular membrane trafficking protein like	0.001	1.198
17727423	CNDP2	carnosine dipeptidase 2	1.4e-06	1.198
17865666	GLB1L	galactosidase beta 1 like	0.000314	1.198
17719915	MTPAP	mitochondrial poly(A) polymerase	0.000242	1.198
17680355	SYT2	synaptotagmin 2	0.00298	1.198
17749690	BCL9	BCL9 transcription coactivator	0.000102	1.199
17623685	LOC100912041	uncharacterized LOC100912041	0.000395	1.199
17876752	LOC685025	hypothetical protein LOC685025	0.00224	1.199
17736195	RICTOR	RPTOR independent companion of MTOR complex 2	1.6e-06	1.199
17610935	L3MBTL3	L3MBTL histone methyl-lysine binding protein 3	0.000938	1.2
17690744	MFSD10	major facilitator superfamily domain containing 10	2.82e-05	1.201
17739152	mir-15	microRNA 15a	0.00203	1.201
17841204	SMAGP	small cell adhesion glycoprotein	0.00382	1.201
17675176	STXBP2	syntaxin binding protein 2	0.00182	1.201
17718501	IARS1	isoleucyl-tRNA synthetase 1	3.18e-05	1.202
17616452	NTN5	netrin 5	6.66e-05	1.202
17634269	UNC45A	unc-45 myosin chaperone A	0.00164	1.202
17768916	CTSA	cathepsin A	0.00119	1.203
17847732	DALRD3	DALR anticodon binding domain containing 3	1.78e-06	1.203
17748683	SLC25A44	solute carrier family 25 member 44	0.000465	1.203
17694485	WDR19	WD repeat domain 19	0.000999	1.203
17850072	ZNF266	zinc finger protein 266	1.73e-05	1.203
17834281	ZNF799	zinc finger protein 799	0.00315	1.203
17651696	Arf2	ADP-ribosylation factor 2	0.00211	1.204
17871088	WDR13	WD repeat domain 13	0.00282	1.204
17692421	IDUA	alpha-L-iduronidase	0.000265	1.205
17818661	mir-329	microRNA 495	0.00313	1.205
17822697	SGPP1	sphingosine-1-phosphate phosphatase 1	0.000179	1.205
17820353	SLC30A6	solute carrier family 30 member 6	0.000422	1.205
17682367	UBA2	ubiquitin like modifier activating enzyme 2	0.00333	1.205
17733134	ACD	ACD shelterin complex subunit and telomerase recruitment factor	7.03e-05	1.206
17815667	IMMP2L	inner mitochondrial membrane peptidase subunit 2	4.95e-05	1.206
17738441	MGST2	microsomal glutathione S-transferase 2	0.00287	1.206
17755510	REV3L	REV3 like, DNA directed polymerase zeta catalytic subunit	0.000823	1.206
17683596	GLI2	GLI family zinc finger 2	0.000594	1.207
17872372	PDHA1	pyruvate dehydrogenase E1 subunit alpha 1	0.00201	1.207
17710902	ISYNA1	inositol-3-phosphate synthase 1	0.00375	1.208
17680459	TMEM9	transmembrane protein 9	5.63e-05	1.208
17691240	AP1B1	adaptor related protein complex 1 subunit beta 1	0.000148	1.209
17806476	B4GALT1	beta-1,4-galactosyltransferase 1	0.000801	1.209
17810138	CTPS1	CTP synthase 1	0.0024	1.209
17666656	DGKG	diacylglycerol kinase gamma	0.00191	1.209
17853662	LACTB	lactamase beta	0.000239	1.209
17655797	OR2V2	olfactory receptor family 2 subfamily V member 2	0.00358	1.209
17827996	PPFIA2	PTPRF interacting protein alpha 2	0.00251	1.209
17660651	RPL23	ribosomal protein L23	2.75e-06	1.209
17841164	TFCP2	transcription factor CP2	0.00015	1.209
17668616	CD47	CD47 molecule	3.96e-06	1.21
17842036	Fam76b	family with sequence similarity 76, member B	0.000194	1.21
17828842	LAPTM4B	lysosomal protein transmembrane 4 beta	0.00098	1.21
17880994	LOC100362987	ribosomal protein S27-like	0.00108	1.21
17865057	METTL21A	methyltransferase like 21A	6.92e-06	1.21
17799842	mir-872	microRNA 872	0.00135	1.21
17857303	RPL7L1	ribosomal protein L7 like 1	0.00187	1.21
17640341	RGD1566289	similar to probable nocturnin protein	0.000176	1.211
17842370	ICAM1	intercellular adhesion molecule 1	0.000163	1.212
17779559	PTGIS	prostaglandin I2 synthase	0.00208	1.212
17832749	HNRNPA1	heterogeneous nuclear ribonucleoprotein A1	0.00208	1.214
17652560	TMEM104	transmembrane protein 104	0.000921	1.214
17694422	N4BP2	NEDD4 binding protein 2	0.000213	1.215
17821997	NFKBIA	NFKB inhibitor alpha	3.4e-05	1.216
17751097	mir-760	microRNA 760	0.0023	1.217
17644901	STK10	serine/threonine kinase 10	0.00174	1.217
17705627	ZMIZ1	zinc finger MIZ-type containing 1	0.000336	1.218
17693130	ANXA3	annexin A3	6.55e-05	1.219
17775217	Mettl15	methyltransferase like 15	0.000184	1.219
17761572	ANGPTL2	angiopoietin like 2	0.00285	1.221
17746636	FNDC3B	fibronectin type III domain containing 3B	0.00027	1.221
17673409	STX2	syntaxin 2	0.00362	1.221
17695657	SFI1	SFI1 centrin binding protein	0.00105	1.222
17670481	AP2M1	adaptor related protein complex 2 subunit mu 1	9.2e-06	1.223
17783571	CBX3	chromobox 3	0.00401	1.223
17725619	DNAJC18	DnaJ heat shock protein family (Hsp40) member C18	0.000456	1.223
17623991	FADS1	fatty acid desaturase 1	0.00321	1.223
17808772	KANK4	KN motif and ankyrin repeat domains 4	0.000112	1.223
17683219	LPGAT1	lysophosphatidylglycerol acyltransferase 1	0.0024	1.223
17815588	ETV1	ETS variant transcription factor 1	0.00348	1.224
17685434	MR1	major histocompatibility complex, class I-related	0.0012	1.224
17749287	Tuft1	tuftelin 1	0.00128	1.225
17799065	Pakap	paralemmin A kinase anchor protein	0.00367	1.227
17837007	AZIN1	antizyme inhibitor 1	0.00247	1.228
17752281	Olfr129	olfactory receptor 129	0.00196	1.228
17880762	OXCT2	3-oxoacid CoA-transferase 2	0.000337	1.228
17804547	TNFRSF25	TNF receptor superfamily member 25	0.00112	1.228
17650179	TRIM25	tripartite motif containing 25	3.5e-06	1.23
17833388	MFSD12	major facilitator superfamily domain containing 12	3.82e-06	1.231
17771351	STXBP1	syntaxin binding protein 1	3.46e-05	1.231
17803003	IFNLR1	interferon lambda receptor 1	0.00166	1.232
17741138	ACP6	acid phosphatase 6, lysophosphatidic	3.03e-05	1.233
17751966	ADGRL2	adhesion G protein-coupled receptor L2	0.0015	1.233
17873284	OGT	O-linked N-acetylglucosamine (GlcNAc) transferase	3.69e-06	1.234
17750091	DCLRE1B	DNA cross-link repair 1B	3.02e-05	1.235
17629269	MYADM	myeloid associated differentiation marker	0.00178	1.235
17699403	SPATA13	spermatogenesis associated 13	0.000411	1.235
17686835	FCER1A	Fc fragment of IgE receptor Ia	0.000492	1.236
17776976	LOC102547230	uncharacterized LOC102547230	0.000672	1.236
17832855	RBMS2	RNA binding motif single stranded interacting protein 2	8e-07	1.236
17856203	CMTM7	CKLF like MARVEL transmembrane domain containing 7	0.00209	1.237
17712350	PLPP5	phospholipid phosphatase 5	0.000278	1.238
17843854	SIK3	SIK family kinase 3	0.000947	1.238
17741769	DRAM2	DNA damage regulated autophagy modulator 2	3.22e-05	1.239
17664609	EVA1C	eva-1 homolog C	0.00019	1.239
17861682	GPR35	G protein-coupled receptor 35	0.000443	1.239
17733823	MAF	MAF bZIP transcription factor	0.000692	1.239
17821531	PIK3CG	phosphatidylinositol-4,5-bisphosphate 3-kinase catalytic subunit gamma	0.000492	1.239
17816586	SLC38A6	solute carrier family 38 member 6	0.00154	1.239
17791177	ZNF777	zinc finger protein 777	0.000551	1.24
17809473	LRRC41	leucine rich repeat containing 41	0.00095	1.241
17628517	AGPAT4	1-acylglycerol-3-phosphate O-acyltransferase 4	0.000178	1.242
17830156	HGH1	HGH1 homolog	1.26e-05	1.242
17836159	LEMD3	LEM domain containing 3	1.29e-05	1.242
17641818	MYOF	myoferlin	0.00297	1.242
17880619	RPS8	ribosomal protein S8	0.000165	1.242
17663090	CD300LD	CD300 molecule like family member d	0.00404	1.243
17699832	ENTPD4	ectonucleoside triphosphate diphosphohydrolase 4	0.000436	1.243
17701037	FUT11	fucosyltransferase 11	0.00406	1.243
17611050	TAAR9	trace amine associated receptor 9 (gene/pseudogene)	0.000567	1.243
17625518	ENTPD1	ectonucleoside triphosphate diphosphohydrolase 1	0.0041	1.244
17881095	GDPGP1	GDP-D-glucose phosphorylase 1	1.24e-05	1.244
17866147	HTR2B	5-hydroxytryptamine receptor 2B	0.000134	1.244
17822521	L3HYPDH	trans-L-3-hydroxyproline dehydratase	0.000818	1.244
17861675	Olr1351	olfactory receptor 1351	0.00225	1.244
17816867	FUT8	fucosyltransferase 8	0.000284	1.246
17806368	MOB3B	MOB kinase activator 3B	0.00175	1.246
17803757	PADI2	peptidyl arginine deiminase 2	0.00245	1.246
17639889	PPP2R5B	protein phosphatase 2 regulatory subunit B'beta	0.000697	1.246
17706527	GLUD1	glutamate dehydrogenase 1	0.00102	1.247
17819187	PLD4	phospholipase D family member 4	0.00349	1.247
17667728	2310061N02Rik	RIKEN cDNA 2310061N02 gene	0.000375	1.248
17811417	MAN1C1	mannosidase alpha class 1C member 1	8.68e-05	1.249
17799154	SNX30	sorting nexin family member 30	0.00219	1.25
17688180	Abcg3	ATP binding cassette subfamily G member 3	0.00235	1.251
17619561	AMPD3	adenosine monophosphate deaminase 3	0.00134	1.251
17692053	PNPT1	polyribonucleotide nucleotidyltransferase 1	1.61e-05	1.251
17712286	ZNF703	zinc finger protein 703	0.00288	1.251
17746727	GPR160	G protein-coupled receptor 160	0.0018	1.252
17845898	MYO5A	myosin VA	0.00138	1.252
17681144	SEC16B	SEC16 homolog B, endoplasmic reticulum export factor	0.000658	1.252
17640498	TMEM216	transmembrane protein 216	0.000116	1.252
17649853	Tbx2	T-box transcription factor 2	0.000903	1.253
17726618	ADRB2	adrenoceptor beta 2	7.73e-06	1.254
17857947	EFHC1	EF-hand domain containing 1	0.00116	1.254
17797097	LYN	LYN proto-oncogene, Src family tyrosine kinase	0.00296	1.254
17718561	OGN	osteoglycin	6.19e-06	1.254
17676473	IL3RA	interleukin 3 receptor subunit alpha	0.000274	1.255
17859102	MFSD6	major facilitator superfamily domain containing 6	0.00127	1.255
17673283	GALNT17	polypeptide N-acetylgalactosaminyltransferase 17	0.000122	1.256
17791215	TMEM176B	transmembrane protein 176B	0.000993	1.256
17871267	mir-500	microRNA 501	0.000463	1.257
17786443	Olfr213	olfactory receptor 213	0.000322	1.257
17787389	TNFRSF1A	TNF receptor superfamily member 1A	6.14e-05	1.257
17837820	ZFAT	zinc finger and AT-hook domain containing	0.000824	1.257
17627381	ADGRG6	adhesion G protein-coupled receptor G6	0.000872	1.258
17833909	CNN2	calponin 2	4.79e-05	1.258
17814455	DTNB	dystrobrevin beta	0.000648	1.258
17727871	KIFC3	kinesin family member C3	0.000649	1.258
17634291	MAN2A2	mannosidase alpha class 2A member 2	0.000132	1.258
17749085	NPR1	natriuretic peptide receptor 1	4.86e-05	1.258
17701093	NUDT13	nudix hydrolase 13	3.16e-08	1.258
17709258	DCUN1D2	defective in cullin neddylation 1 domain containing 2	0.000292	1.259
17796002	EPS8	epidermal growth factor receptor pathway substrate 8	0.000705	1.261
17698672	C14orf119	chromosome 14 open reading frame 119	0.000125	1.262
17702996	TINF2	TERF1 interacting nuclear factor 2	6.35e-05	1.262
17785849	BHLHE40	basic helix-loop-helix family member e40	0.00271	1.263
17833045	SUOX	sulfite oxidase	2.31e-05	1.263
17651535	GRN	granulin precursor	0.000164	1.264
17612535	LOC102548728	zinc finger protein 845-like	0.00042	1.265
17676650	PILRB	paired immunoglobin like type 2 receptor beta	0.00175	1.265
17832732	HOXC6	homeobox C6	0.000891	1.266
17736437	PRLR	prolactin receptor	0.000727	1.266
17772377	RPRM	reprimo, TP53 dependent G2 arrest mediator homolog	0.000207	1.266
17708989	ATP7B	ATPase copper transporting beta	0.000384	1.267
17835339	Cradd	CASP2 and RIPK1 domain containing adaptor with death domain	0.00302	1.267
17644977	SLIT3	slit guidance ligand 3	0.00157	1.268
17726058	Spink1	serine peptidase inhibitor, Kazal type 1	6.15e-07	1.268
17726991	LOC361346	similar to chromosome 18 open reading frame 54	0.000462	1.27
17709193	RASA3	RAS p21 protein activator 3	0.000432	1.27
17841822	Casp12	caspase 12	0.000646	1.271
17632341	LOC102552731	uncharacterized LOC102552731	6.68e-05	1.271
17778225	NANP	N-acetylneuraminic acid phosphatase	0.000295	1.272
17724857	NPC1	NPC intracellular cholesterol transporter 1	7.43e-05	1.273
17665637	CD200	CD200 molecule	0.00124	1.274
17785339	TPRA1	transmembrane protein adipocyte associated 1	5.05e-05	1.274
17793702	IL5RA	interleukin 5 receptor subunit alpha	0.000111	1.275
17775038	KIAA1549L	KIAA1549 like	8.14e-05	1.275
17625376	LGI1	leucine rich glioma inactivated 1	0.000217	1.275
17611150	RNF217	ring finger protein 217	6.04e-05	1.275
17740971	H2AC21	H2A clustered histone 21	0.001	1.276
17611176	NCOA7	nuclear receptor coactivator 7	0.000139	1.276
17866121	SP110	SP110 nuclear body protein	0.00202	1.276
17752882	C2	complement C2	0.00381	1.278
17632692	FCGRT	Fc fragment of IgG receptor and transporter	4.57e-05	1.278
17669149	FSTL1	follistatin like 1	0.00153	1.278
17717774	CDK20	cyclin dependent kinase 20	3.61e-05	1.279
17769025	EYA2	EYA transcriptional coactivator and phosphatase 2	3.33e-07	1.28
17649532	Slfn2	schlafen 2	0.00249	1.28
17730206	ST3GAL2	ST3 beta-galactoside alpha-2,3-sialyltransferase 2	0.00401	1.28
17649300	ADAP2	ArfGAP with dual PH domains 2	0.000689	1.281
17813802	CAMKMT	calmodulin-lysine N-methyltransferase	0.000337	1.281
17706269	NCOA4	nuclear receptor coactivator 4	9.27e-05	1.282
17704254	PDLIM2	PDZ and LIM domain 2	0.00141	1.282
17736144	DAB2	DAB adaptor protein 2	0.000117	1.283
17875239	FLNA	filamin A	0.00014	1.283
17722587	HARS2	histidyl-tRNA synthetase 2, mitochondrial	0.00277	1.284
17796762	Rbpjl2	recombination signal binding protein for immunoglobulin kappa J region-like 2	3.43e-05	1.284
17648590	SLC43A2	solute carrier family 43 member 2	0.00197	1.284
17844417	IMP3	IMP U3 small nucleolar ribonucleoprotein 3	0.0009	1.285
17615536	RHPN2	rhophilin Rho GTPase binding protein 2	0.00332	1.288
17748870	ADAM15	ADAM metallopeptidase domain 15	6.18e-05	1.289
17718628	NINJ1	ninjurin 1	0.00136	1.289
17685325	NPL	N-acetylneuraminate pyruvate lyase	1.76e-05	1.289
17767001	XRN2	5'-3' exoribonuclease 2	1.74e-05	1.29
17630361	BCAM	basal cell adhesion molecule (Lutheran blood group)	0.00103	1.295
17807493	PTPN3	protein tyrosine phosphatase non-receptor type 3	0.00103	1.296
17718415	GADD45G	growth arrest and DNA damage inducible gamma	0.000791	1.297
17764634	Olfr1299	olfactory receptor 1299	0.000296	1.299
17841499	ITGB7	integrin subunit beta 7	9.52e-05	1.301
17688279	SLC10A6	solute carrier family 10 member 6	0.00103	1.301
17856785	CCR1	C-C motif chemokine receptor 1	0.00337	1.302
17850669	GLB1L3	galactosidase beta 1 like 3	0.00406	1.302
17723990	TUBB6	tubulin beta 6 class V	0.00225	1.303
17843916	NXPE1	neurexophilin and PC-esterase domain family member 1	0.00053	1.306
17711838	FAT1	FAT atypical cadherin 1	8.27e-05	1.307
17832567	IGFBP6	insulin like growth factor binding protein 6	0.00271	1.308
17662664	PRKCA	protein kinase C alpha	7.52e-05	1.309
17872796	PCYT1B	phosphate cytidylyltransferase 1, choline, beta	4.92e-06	1.31
17833957	CFD	complement factor D	3.78e-06	1.312
17683127	Ptpn14	protein tyrosine phosphatase, non-receptor type 14	3.56e-06	1.312
17855085	TF	transferrin	0.0031	1.312
17699453	ARL11	ADP ribosylation factor like GTPase 11	0.000183	1.313
17703123	CMA1	chymase 1	0.00314	1.314
17828331	CPM	carboxypeptidase M	0.00315	1.314
17804387	SLC2A5	solute carrier family 2 member 5	0.00247	1.314
17727727	SLC38A7	solute carrier family 38 member 7	0.000138	1.314
17684954	PLA2G4A	phospholipase A2 group IVA	0.00233	1.315
17846065	GCLC	glutamate-cysteine ligase catalytic subunit	0.00319	1.316
17728881	ADGRE5	adhesion G protein-coupled receptor E5	4.82e-05	1.318
17659318	SLFN13	schlafen family member 13	0.00385	1.318
17764218	TP53I11	tumor protein p53 inducible protein 11	5.55e-05	1.318
17791359	HOXA1	homeobox A1	0.00168	1.319
17689935	TLR6	toll like receptor 6	0.0013	1.319
17851024	PKNOX2	PBX/knotted 1 homeobox 2	0.000247	1.32
17736042	PLCXD3	phosphatidylinositol specific phospholipase C X domain containing 3	0.0032	1.32
17690596	TBC1D14	TBC1 domain family member 14	5.81e-05	1.32
17660303	ITGA3	integrin subunit alpha 3	1.21e-05	1.321
17817694	RGD1565693	similar to GLE1-like, RNA export mediator isoform 1	0.000382	1.321
17704266	SORBS3	sorbin and SH3 domain containing 3	0.00031	1.321
17727714	GOT2	glutamic-oxaloacetic transaminase 2	1.06e-05	1.322
17827561	LTA4H	leukotriene A4 hydrolase	2.8e-05	1.323
17802920	PAFAH2	platelet activating factor acetylhydrolase 2	0.00122	1.324
17693479	PF4	platelet factor 4	0.00236	1.325
17613742	PTGIR	prostaglandin I2 receptor	0.0006	1.325
17631443	ZNF585A	zinc finger protein 585A	0.00313	1.325
17794646	C3AR1	complement C3a receptor 1	0.00315	1.326
17740402	S100A16	S100 calcium binding protein A16	0.00399	1.326
17636248	IRAG1	inositol 1,4,5-triphosphate receptor associated 1	0.00028	1.328
17761799	OR1L6	olfactory receptor family 1 subfamily L member 6	0.00302	1.328
17779204	SDC4	syndecan 4	0.00262	1.328
17736958	CMBL	carboxymethylenebutenolidase homolog	0.000243	1.329
17783793	ADCYAP1R1	ADCYAP receptor type I	0.00353	1.33
17879304	GPC4	glypican 4	0.000152	1.33
17617734	SEMA4B	semaphorin 4B	0.00133	1.33
17740865	CTSS	cathepsin S	0.00316	1.334
17823291	RPS6KL1	ribosomal protein S6 kinase like 1	0.000998	1.334
17631846	SCN1B	sodium voltage-gated channel beta subunit 1	0.000439	1.335
17759688	LOC100361039	similar to nidogen 2	0.00391	1.336
17739159	PPM1L	protein phosphatase, Mg2+/Mn2+ dependent 1L	1.59e-05	1.336
17676159	SDK1	sidekick cell adhesion molecule 1	0.00017	1.336
17770307	C8G	complement C8 gamma chain	0.000861	1.337
17803090	HMGCL	3-hydroxy-3-methylglutaryl-CoA lyase	1.54e-07	1.337
17652846	ITGB4	integrin subunit beta 4	0.00241	1.338
17754395	COL6A2	collagen type VI alpha 2 chain	9.23e-05	1.339
17852847	PEAK1	pseudopodium enriched atypical kinase 1	8.7e-05	1.339
17698129	ANG	angiogenin	0.00211	1.341
17754774	Gm13194	predicted gene 13194	0.0024	1.344
17646547	SMCR8	SMCR8-C9orf72 complex subunit	0.000257	1.344
17729157	ARHGAP10	Rho GTPase activating protein 10	4.41e-08	1.345
17735160	SERINC5	serine incorporator 5	7.37e-05	1.345
17706758	CYP4F2	cytochrome P450 family 4 subfamily F member 2	3.25e-05	1.347
17823609	GALC	galactosylceramidase	5.71e-06	1.347
17686562	FCGR2A	Fc fragment of IgG receptor IIa	0.00035	1.349
17869798	MGC116197	similar to RIKEN cDNA 1700001E04	0.00372	1.349
17708656	PLEKHA2	pleckstrin homology domain containing A2	2.78e-05	1.349
17790823	DENND2A	DENN domain containing 2A	0.00135	1.352
17717829	AOPEP	aminopeptidase O (putative)	1.02e-05	1.353
17657227	ARHGAP44	Rho GTPase activating protein 44	0.0012	1.353
17755499	TRAF3IP2	TRAF3 interacting protein 2	7.2e-05	1.355
17624156	Ms4a4a	membrane spanning 4-domains A4A	0.000261	1.356
17846529	ADAMTS7	ADAM metallopeptidase with thrombospondin type 1 motif 7	0.00219	1.357
17815374	NAMPT	nicotinamide phosphoribosyltransferase	4.26e-07	1.357
17758078	ANK3	ankyrin 3	0.000206	1.359
17635403	FOLR2	folate receptor beta	0.00185	1.36
17794897	CD4	CD4 molecule	0.0033	1.362
17708505	LOC100359503	ribosomal protein S28-like	0.000852	1.366
17783436	TMEM176A	transmembrane protein 176A	0.000765	1.366
17877767	PDK3	pyruvate dehydrogenase kinase 3	0.000992	1.367
17656891	SHMT1	serine hydroxymethyltransferase 1	2.24e-05	1.367
17876099	CYBB	cytochrome b-245 beta chain	0.00258	1.371
17747605	P2RY12	purinergic receptor P2Y12	0.000118	1.372
17621084	ITGAM	integrin subunit alpha M	0.00259	1.374
17771025	NTNG2	netrin G2	0.000275	1.38
17639814	CAPN1	calpain 1	6.74e-06	1.381
17761738	PTGS1	prostaglandin-endoperoxide synthase 1	2.37e-05	1.382
17794610	APOBEC1	apolipoprotein B mRNA editing enzyme catalytic subunit 1	0.000935	1.383
17641030	GCNT1	glucosaminyl (N-acetyl) transferase 1	0.00326	1.383
17855551	SEMA3B	semaphorin 3B	0.00123	1.384
17751427	HADH	hydroxyacyl-CoA dehydrogenase	0.000417	1.385
17677299	ADGRD1	adhesion G protein-coupled receptor D1	0.002	1.386
17718906	BMP6	bone morphogenetic protein 6	0.00157	1.387
17674199	OAS1	2'-5'-oligoadenylate synthetase 1	0.00405	1.392
17723614	CSF1R	colony stimulating factor 1 receptor	0.000247	1.393
17872886	HEPH	hephaestin	3.33e-06	1.393
17717183	MRC1	mannose receptor C-type 1	1.49e-05	1.393
17779889	HRH3	histamine receptor H3	8.5e-05	1.394
17810818	HDAC1	histone deacetylase 1	0.000413	1.395
17794071	ALOX5	arachidonate 5-lipoxygenase	0.000169	1.398
17635327	P2RY6	pyrimidinergic receptor P2Y6	5.43e-05	1.4
17704358	BMP1	bone morphogenetic protein 1	0.000201	1.401
17779286	PLTP	phospholipid transfer protein	0.000639	1.404
17747839	RARRES1	retinoic acid receptor responder 1	0.000256	1.404
17681607	ADCY10	adenylate cyclase 10	2.58e-06	1.405
17793546	FRMD4B	FERM domain containing 4B	4.97e-06	1.405
17615501	PEPD	peptidase D	0.000365	1.406
17683339	CD34	CD34 molecule	0.00204	1.409
17807464	EPB41L4B	erythrocyte membrane protein band 4.1 like 4B	0.000212	1.41
17771418	GARNL3	GTPase activating Rap/RanGAP domain like 3	0.000329	1.41
17723897	CCBE1	collagen and calcium binding EGF domains 1	0.00393	1.412
17740496	LOC102550257	small proline-rich protein 2H-like	1.76e-07	1.412
17811631	C1QB	complement C1q B chain	0.00149	1.413
17754367	COL6A1	collagen type VI alpha 1 chain	1.96e-05	1.413
17654148	TNFRSF12A	TNF receptor superfamily member 12A	0.000373	1.414
17866453	PER2	period circadian regulator 2	0.000228	1.415
17826665	PLPP2	phospholipid phosphatase 2	0.00221	1.416
17851378	GRAMD1B	GRAM domain containing 1B	0.000403	1.417
17652422	TTYH2	tweety family member 2	0.000871	1.417
17776300	PPIP5K1	diphosphoinositol pentakisphosphate kinase 1	0.00101	1.42
17790424	PLXNA4	plexin A4	4.45e-05	1.424
17788829	FGL2	fibrinogen like 2	0.000144	1.427
17865372	IGFBP5	insulin like growth factor binding protein 5	0.000859	1.433
17688522	RASGEF1B	RasGEF domain family member 1B	0.00118	1.433
17624178	MS4A6A	membrane spanning 4-domains A6A	0.0027	1.435
17808434	BNC2	basonuclin 2	6.82e-07	1.436
17640727	Ms4a6b	membrane-spanning 4-domains, subfamily A, member 6B	0.000132	1.44
17618808	STARD10	StAR related lipid transfer domain containing 10	3.05e-05	1.441
17874046	TCEAL9	transcription elongation factor A like 9	3.88e-06	1.442
17786063	IL17RE	interleukin 17 receptor E	2.79e-05	1.443
17831297	ARHGAP8	Rho GTPase activating protein 8	0.00176	1.448
17800410	PLPP3	phospholipid phosphatase 3	0.000762	1.451
17858730	IL1RL1	interleukin 1 receptor like 1	0.000754	1.453
17752258	TMLHE	trimethyllysine hydroxylase, epsilon	3.45e-05	1.453
17798313	NPR2	natriuretic peptide receptor 2	0.000381	1.454
17642133	PIK3AP1	phosphoinositide-3-kinase adaptor protein 1	0.00104	1.455
17697923	SAMD4A	sterile alpha motif domain containing 4A	8.37e-07	1.455
17627760	VNN1	vanin 1	0.00107	1.455
17720770	CCDC3	coiled-coil domain containing 3	0.00197	1.456
17665264	TMEM45A	transmembrane protein 45A	1.79e-05	1.461
17655899	ZNF879	zinc finger protein 879	0.000594	1.461
17638084	ADAM8	ADAM metallopeptidase domain 8	0.00135	1.462
17750384	CSF1	colony stimulating factor 1	0.000294	1.462
17838038	SLC45A4	solute carrier family 45 member 4	2.08e-05	1.462
17766037	MERTK	MER proto-oncogene, tyrosine kinase	0.000162	1.468
17730601	CRISPLD2	cysteine rich secretory protein LCCL domain containing 2	0.00274	1.47
17640406	FADS2	fatty acid desaturase 2	0.000966	1.47
17787031	CD163	CD163 molecule	0.00075	1.471
17865965	IRS1	insulin receptor substrate 1	0.000151	1.474
17733462	CHST4	carbohydrate sulfotransferase 4	0.00142	1.478
17696845	LOC100909409	RGD1562660	0.00221	1.478
17825764	MMP19	matrix metallopeptidase 19	1.92e-05	1.481
17627604	ARHGAP18	Rho GTPase activating protein 18	7.56e-05	1.482
17659003	KSR1	kinase suppressor of ras 1	0.000139	1.482
17751114	Usp53	ubiquitin specific peptidase 53	0.000214	1.483
17610996	ENPP3	ectonucleotide pyrophosphatase/phosphodiesterase 3	3.28e-06	1.484
17675589	ALOX5AP	arachidonate 5-lipoxygenase activating protein	1.32e-06	1.486
17650407	Tac4	tachykinin 4	6.2e-06	1.486
17875933	GPR34	G protein-coupled receptor 34	0.000674	1.487
17745475	NNT	nicotinamide nucleotide transhydrogenase	5.11e-09	1.487
17699345	FGF9	fibroblast growth factor 9	0.00128	1.491
17721759	DSG2	desmoglein 2	0.000325	1.495
17663823	LGALS3BP	galectin 3 binding protein	0.000206	1.498
17709873	STAB1	stabilin 1	4.69e-05	1.501
17874051	Bex3	brain expressed X-linked 3	1.65e-05	1.502
17684843	CFH	complement factor H	0.000736	1.502
17702736	SLC7A8	solute carrier family 7 member 8	0.00265	1.503
17788304	ETFBKMT	electron transfer flavoprotein subunit beta lysine methyltransferase	3.59e-05	1.504
17811640	C1QA	complement C1q A chain	8.63e-05	1.506
17747603	P2RY13	purinergic receptor P2Y13	0.000259	1.508
17855546	LSMEM2	leucine rich single-pass membrane protein 2	0.000543	1.51
17777993	NAPB	NSF attachment protein beta	0.00152	1.51
17652551	SLC9A3R1	SLC9A3 regulator 1	7.13e-05	1.513
17807595	LPAR1	lysophosphatidic acid receptor 1	0.00103	1.516
17869930	SCTR	secretin receptor	4.27e-06	1.522
17791548	INMT	indolethylamine N-methyltransferase	0.000381	1.525
17681515	F5	coagulation factor V	0.00099	1.528
17845415	CA12	carbonic anhydrase 12	0.000151	1.529
17727409	CNDP1	carnosine dipeptidase 1	0.00102	1.53
17708162	MSR1	macrophage scavenger receptor 1	8.45e-06	1.534
17864290	SLC40A1	solute carrier family 40 member 1	0.000442	1.534
17636239	LYVE1	lymphatic vessel endothelial hyaluronan receptor 1	0.000736	1.535
17843480	Vof16	ischemia related factor vof-16	0.000483	1.535
17703008	TGM1	transglutaminase 1	0.00402	1.546
17820856	KCNK3	potassium two pore domain channel subfamily K member 3	4.49e-07	1.547
17846440	NT5E	5'-nucleotidase ecto	4.27e-05	1.554
17627794	SLC2A12	solute carrier family 2 member 12	0.000168	1.559
17714890	let-7	microRNA let-7i	0.000354	1.56
17752965	C4A	complement C4A (Rodgers blood group)	0.00354	1.562
17713258	TNFSF13B	TNF superfamily member 13b	0.000328	1.562
17837767	TMEM71	transmembrane protein 71	0.00383	1.563
17837809	ST3GAL1	ST3 beta-galactoside alpha-2,3-sialyltransferase 1	1.05e-07	1.565
17712191	DUSP26	dual specificity phosphatase 26	1.94e-05	1.566
17619369	PPFIBP2	PPFIA binding protein 2	0.000353	1.581
17624453	TRPM6	transient receptor potential cation channel subfamily M member 6	3.07e-05	1.582
17656277	SLC36A2	solute carrier family 36 member 2	0.00102	1.584
17631956	GARRE1	granule associated Rac and RHOG effector 1	3.33e-09	1.587
17847021	SLCO2A1	solute carrier organic anion transporter family member 2A1	0.00155	1.594
17653057	C1QTNF1	C1q and TNF related 1	0.000482	1.595
17849240	CCR3	C-C motif chemokine receptor 3	7.12e-06	1.598
17703913	PTK2B	protein tyrosine kinase 2 beta	0.000136	1.599
17702610	SLC7A7	solute carrier family 7 member 7	3.83e-05	1.599
17852066	SIDT2	SID1 transmembrane family member 2	3.82e-07	1.603
17767891	RALY	RALY heterogeneous nuclear ribonucleoprotein	2.55e-07	1.609
17817302	ACOT2	acyl-CoA thioesterase 2	9.56e-05	1.61
17754713	CABCOCO1	ciliary associated calcium binding coiled-coil 1	0.000318	1.618
17729203	Ces2g	carboxylesterase 2G	0.00251	1.619
17634604	IL16	interleukin 16	0.000602	1.62
17782189	CPA2	carboxypeptidase A2	0.000178	1.621
17633917	MCTP2	multiple C2 and transmembrane domain containing 2	0.00104	1.621
17803080	FUCA1	alpha-L-fucosidase 1	3.92e-05	1.622
17796326	SOX5	SRY-box transcription factor 5	4.33e-08	1.629
17868657	ADGRE1	adhesion G protein-coupled receptor E1	0.000189	1.636
17794801	ENO2	enolase 2	0.00137	1.638
17806027	OSGIN2	oxidative stress induced growth inhibitor family member 2	2.93e-05	1.647
17627529	PDE7B	phosphodiesterase 7B	4.26e-05	1.648
17633993	SLCO3A1	solute carrier organic anion transporter family member 3A1	3.2e-05	1.649
17809445	CYP4B1	cytochrome P450 family 4 subfamily B member 1	0.0016	1.65
17750065	OLFML3	olfactomedin like 3	2e-06	1.657
17720519	Akr1c14	aldo-keto reductase family 1, member C14	1.7e-05	1.662
17729702	CDH3	cadherin 3	0.000336	1.662
17844147	POGLUT3	protein O-glucosyltransferase 3	1.96e-09	1.663
17777418	SIGLEC1	sialic acid binding Ig like lectin 1	0.00186	1.667
17715224	F13A1	coagulation factor XIII A chain	0.000414	1.672
17701730	BMP4	bone morphogenetic protein 4	0.00342	1.673
17749674	GPR89B	G protein-coupled receptor 89B	7.19e-07	1.673
17681698	Fam78b	family with sequence similarity 78, member B	1.35e-07	1.674
17769576	NTSR1	neurotensin receptor 1	0.00262	1.686
17873445	FGF16	fibroblast growth factor 16	8.99e-05	1.691
17640423	MYRF	myelin regulatory factor	0.000434	1.694
17817115	SMOC1	SPARC related modular calcium binding 1	0.000446	1.695
17736974	SEMA5A	semaphorin 5A	0.001	1.696
17814965	HPCAL1	hippocalcin like 1	2.68e-06	1.711
17636360	RRAS2	RAS related 2	3.71e-06	1.713
17644862	STC2	stanniocalcin 2	0.00329	1.715
17762597	DHRS9	dehydrogenase/reductase 9	0.000164	1.718
17875182	G6PD	glucose-6-phosphate dehydrogenase	7.34e-06	1.725
17647707	ASGR2	asialoglycoprotein receptor 2	0.000206	1.731
17812245	PDPN	podoplanin	0.000725	1.735
17861912	GAL3ST2	galactose-3-O-sulfotransferase 2	9.24e-06	1.748
17646239	Olr1457	olfactory receptor 1458	3.22e-05	1.75
17876957	GEMIN8	gem nuclear organelle associated protein 8	8.68e-06	1.756
17716784	CALML3	calmodulin like 3	0.000191	1.757
17773787	ZNF385B	zinc finger protein 385B	0.000421	1.763
17739336	FGG	fibrinogen gamma chain	0.00333	1.769
17709299	GRTP1	growth hormone regulated TBC protein 1	6.95e-05	1.772
17672928	CCL24	C-C motif chemokine ligand 24	7.53e-05	1.78
17647245	MYH10	myosin heavy chain 10	0.000599	1.786
17762224	GALNT13	polypeptide N-acetylgalactosaminyltransferase 13	0.000341	1.789
17728071	HMOX1	heme oxygenase 1	4.33e-05	1.798
17628839	THBS2	thrombospondin 2	0.000291	1.8
17650986	IGFBP4	insulin like growth factor binding protein 4	0.000125	1.803
17696859	HPSE	heparanase	0.000549	1.805
17721057	ST8SIA6	ST8 alpha-N-acetyl-neuraminide alpha-2,8-sialyltransferase 6	0.000458	1.805
17688028	TGFBR3	transforming growth factor beta receptor 3	2.78e-08	1.821
17844138	EXPH5	exophilin 5	7.6e-06	1.822
17615745	SIGLEC8	sialic acid binding Ig like lectin 8	0.000383	1.827
17735945	FGF10	fibroblast growth factor 10	0.000319	1.838
17650415	FAM117A	family with sequence similarity 117 member A	7.06e-07	1.849
17745587	C7	complement C7	0.000224	1.85
17835359	NUDT4	nudix hydrolase 4	1.64e-06	1.863
17878974	RAB9B	RAB9B, member RAS oncogene family	8.81e-06	1.871
17671207	LOC100363064	rCG58956-like	0.00324	1.904
17612808	VSTM1	V-set and transmembrane domain containing 1	0.0004	1.931
17850693	Gm1110	predicted gene 1110	0.000175	1.942
17815320	SLC26A3	solute carrier family 26 member 3	0.00328	1.991
17841977	PGR	progesterone receptor	0.00217	1.993
17762830	CYBRD1	cytochrome b reductase 1	0.000619	1.996
17691449	RAMP3	receptor activity modifying protein 3	0.000137	2.004
17718885	GCNT2	glucosaminyl (N-acetyl) transferase 2 (I blood group)	0.000892	2.031
17727073	ME2	malic enzyme 2	2.71e-07	2.048
17693150	FRAS1	Fraser extracellular matrix complex subunit 1	5.93e-05	2.06
17877145	RAI2	retinoic acid induced 2	8.94e-07	2.106
17793757	OXTR	oxytocin receptor	0.000198	2.109
17791714	HPGDS	hematopoietic prostaglandin D synthase	6.99e-06	2.114
17717945	NTRK2	neurotrophic receptor tyrosine kinase 2	1.1e-05	2.119
17779186	Slpi	secretory leukocyte peptidase inhibitor	0.00157	2.148
17845877	FAM214A	family with sequence similarity 214 member A	5.16e-06	2.154
17747609	IGSF10	immunoglobulin superfamily member 10	6.6e-05	2.162
17865301	FN1	fibronectin 1	6.44e-06	2.169
17822573	Gm4756	predicted gene 4756	1.83e-05	2.191
17742901	SLC39A8	solute carrier family 39 member 8	0.00156	2.253
17638874	ANO1	anoctamin 1	1.16e-05	2.285
17822582	DHRS7	dehydrogenase/reductase 7	3.03e-05	2.349
17620538	IL4R	interleukin 4 receptor	4.95e-07	2.359
17821165	GREB1	growth regulating estrogen receptor binding 1	0.000677	2.376
17860779	ACSL3	acyl-CoA synthetase long chain family member 3	0.00109	2.401
17734430	AGT	angiotensinogen	0.000154	2.401
17811514	GRHL3	grainyhead like transcription factor 3	0.00187	2.417
17807957	ALAD	aminolevulinate dehydratase	0.000111	2.447
17877237	ADGRG2	adhesion G protein-coupled receptor G2	2.85e-07	2.563
17817771	FLRT2	fibronectin leucine rich transmembrane protein 2	0.000131	2.571
17745208	IL31RA	interleukin 31 receptor A	3.24e-06	2.645
17720531	Akr1cl	aldo-keto reductase family 1, member C-like	5.14e-07	2.749
17709230	GAS6	growth arrest specific 6	4.47e-08	2.754
17801025	TRABD2B	TraB domain containing 2B	9.99e-06	2.787
17704616	SLC25A30	solute carrier family 25 member 30	5.19e-07	2.79
17666587	Masp1	mannan-binding lectin serine peptidase 1	1.48e-05	2.81
17846617	PLOD2	procollagen-lysine,2-oxoglutarate 5-dioxygenase 2	7.65e-06	2.811
17847383	CISH	cytokine inducible SH2 containing protein	2.29e-08	2.929
17774168	Olfr1098	olfactory receptor 1098	0.000111	2.933
17835345	SOCS2	suppressor of cytokine signaling 2	1.28e-06	2.953
17642329	SCD	stearoyl-CoA desaturase	0.000257	3.09
17755182	GJA1	gap junction protein alpha 1	1.21e-07	3.187
17735984	TMEM267	transmembrane protein 267	1.94e-05	3.199
17615756	SIGLEC10	sialic acid binding Ig like lectin 10	0.000113	3.518
17810304	BMP8A	bone morphogenetic protein 8a	1.3e-06	3.544
17649438	CCL11	C-C motif chemokine ligand 11	0.00235	3.7
17876944	Gpm6b	glycoprotein m6b	3.39e-07	3.819
17615969	LOC108348116	glandular kallikrein-3, submandibular-like	2.88e-06	3.927
17668762	Retnlg	resistin like gamma	5.24e-05	5.047
17777579	LRRN4	leucine rich repeat neuronal 4	0.000135	5.505
17778938	TGM2	transglutaminase 2	2.69e-07	5.83
17619753	SPON1	spondin 1	3.15e-10	6.705
17659817	LPO	lactoperoxidase	5.02e-06	7.585
