# Supplementary material for: The Effect of Ovariectomy and Estradiol Substitution on the Metabolic Parameters and Transcriptomic Profile of Adipose Tissue in a Prediabetic Model
Source: Antioxidants (Basel). 2024 May 21;13(6):627. doi: 10.3390/antiox13060627 (PMC11200657; doi:10.3390/antiox13060627)
Supplement: Supplementary file 1 [file antioxidants-13-00627-s001.zip › Supplementary Table 3_final.xlsx]

## Sheet: Sheet0
Affymetrix ID	Gene Symbol	Entrez Gene Name	Expr p-value (OVX+E2 vs. SHAM)	Expr Fold Change (OVX+E2 vs. SHAM)
17701129	NID2	nidogen 2	6.69e-06	-2.135
17831227	PNPLA3	patatin like phospholipase domain containing 3	0.00132	-2.009
17784380	CD8A	CD8a molecule	0.000711	-1.962
17725368	NREP	neuronal regeneration related protein	8.34e-06	-1.962
17696070	CAMK2B	calcium/calmodulin dependent protein kinase II beta	6.27e-05	-1.907
17787538	Klrb1f	killer cell lectin-like receptor subfamily B member 1F	0.000669	-1.868
17791690	GPRIN3	GPRIN family member 3	0.000428	-1.823
17708465	ADRB3	adrenoceptor beta 3	0.000338	-1.752
17854433	ME1	malic enzyme 1	7.85e-05	-1.742
17742626	ELOVL6	ELOVL fatty acid elongase 6	0.000685	-1.736
17735497	CD180	CD180 molecule	0.00096	-1.735
17738503	POSTN	periostin	0.00143	-1.72
17688717	Cxcl9	chemokine (C-X-C motif) ligand 9	0.00145	-1.673
17821079	VSNL1	visinin like 1	6.2e-05	-1.666
17611516	ESR1	estrogen receptor 1	0.00132	-1.636
17795322	Clec2d	C-type lectin domain family 2, member D	1.37e-05	-1.596
17625860	Scd2	stearoyl-Coenzyme A desaturase 2	0.000865	-1.592
17845785	PYGO1	pygopus family PHD finger 1	4.43e-05	-1.559
17729259	CES4A	carboxylesterase 4A	0.000308	-1.557
17800802	RAB3B	RAB3B, member RAS oncogene family	9.56e-05	-1.549
17798663	Col15a1	collagen type XV alpha 1 chain	0.000181	-1.547
17709551	TMEM254	transmembrane protein 254	7.2e-08	-1.534
17860324	CXCR2	C-X-C motif chemokine receptor 2	5.83e-06	-1.528
17757895	Gstt3	glutathione S-transferase, theta 3	5.42e-05	-1.521
17789105	SEMA3A	semaphorin 3A	0.000793	-1.511
17861575	RAMP1	receptor activity modifying protein 1	1.14e-05	-1.509
17695049	CYTL1	cytokine like 1	0.000263	-1.506
17653324	SLC25A10	solute carrier family 25 member 10	0.000955	-1.505
17855315	COL6A6	collagen type VI alpha 6 chain	0.000599	-1.504
17672093	Grifin	galectin-related inter-fiber protein	0.000326	-1.49
17635148	DGAT2	diacylglycerol O-acyltransferase 2	0.000333	-1.487
17841695	PPP1R1A	protein phosphatase 1 regulatory inhibitor subunit 1A	0.000117	-1.474
17780608	KCNH2	potassium voltage-gated channel subfamily H member 2	0.000561	-1.465
17646221	LOC100910837	olfactory receptor 1434	0.00151	-1.465
17800494	DHCR24	24-dehydrocholesterol reductase	2.96e-05	-1.464
17783415	GIMAP7	GTPase, IMAP family member 7	0.000667	-1.453
17645204	ADAM19	ADAM metallopeptidase domain 19	6.05e-09	-1.449
17729434	HSD11B2	hydroxysteroid 11-beta dehydrogenase 2	0.000356	-1.448
17640666	MS4A12	membrane spanning 4-domains A12	0.000351	-1.435
17843445	CLMP	CXADR like membrane protein	8.49e-11	-1.433
17783411	GIMAP4	GTPase, IMAP family member 4	0.00022	-1.433
17865107	IDH1	isocitrate dehydrogenase (NADP(+)) 1	2.43e-06	-1.428
17743825	RHOBTB3	Rho related BTB domain containing 3	0.000855	-1.416
17647306	SLC25A35	solute carrier family 25 member 35	0.000467	-1.412
17666537	CLDN1	claudin 1	0.000168	-1.402
17761926	OLFML2A	olfactomedin like 2A	0.00144	-1.396
17872294	REPS2	RALBP1 associated Eps domain containing 2	0.00143	-1.395
17705975	TKT	transketolase	0.000173	-1.393
17786945	ZNF705A	zinc finger protein 705A	0.000254	-1.39
17808073	ASTN2	astrotactin 2	5.41e-06	-1.388
17795691	Klra2	killer cell lectin-like receptor, subfamily A, member 2	6.55e-06	-1.388
17660863	TOP2A	DNA topoisomerase II alpha	0.000146	-1.38
17871528	KCNE5	potassium voltage-gated channel subfamily E regulatory subunit 5	0.000106	-1.378
17613677	SLC1A5	solute carrier family 1 member 5	5.61e-05	-1.377
17832266	GPD1	glycerol-3-phosphate dehydrogenase 1	9.54e-05	-1.375
17871015	DYNLT3	dynein light chain Tctex-type 3	3.42e-11	-1.371
17873685	KLHL4	kelch like family member 4	0.000192	-1.371
17834351	OR10H5	olfactory receptor family 10 subfamily H member 5	4.57e-06	-1.371
17630390	BCL3	BCL3 transcription coactivator	0.000963	-1.368
17806681	FAM205A	family with sequence similarity 205 member A	0.000764	-1.368
17759070	Marcks	myristoylated alanine rich protein kinase C substrate	7.01e-06	-1.361
17808107	BRINP1	BMP/retinoic acid inducible neural specific 1	1.43e-05	-1.36
17710569	PRXL2A	peroxiredoxin like 2A	0.000678	-1.359
17667059	Slc25a1	solute carrier family 25 (mitochondrial carrier, citrate transporter), member 1	0.000896	-1.358
17755002	PRF1	perforin 1	0.00105	-1.349
17783399	GIMAP8	GTPase, IMAP family member 8	3.41e-05	-1.346
17641874	RBP4	retinol binding protein 4	1.96e-06	-1.344
17777477	ADRA1D	adrenoceptor alpha 1D	4.72e-05	-1.343
17762567	CERS6	ceramide synthase 6	4.33e-05	-1.342
17865216	IKZF2	IKAROS family zinc finger 2	8.68e-06	-1.341
17816605	PRKCH	protein kinase C eta	0.000802	-1.341
17682222	Olr1595	olfactory receptor 1595	0.000379	-1.34
17873532	P2RY10	P2Y receptor family member 10	1.06e-07	-1.336
17673519	SCARB1	scavenger receptor class B member 1	0.000433	-1.336
17781286	CYP51A1	cytochrome P450 family 51 subfamily A member 1	7.73e-06	-1.334
17627881	ECHDC1	ethylmalonyl-CoA decarboxylase 1	0.000268	-1.334
17683645	PTPN4	protein tyrosine phosphatase non-receptor type 4	0.000232	-1.334
17684931	RGS18	regulator of G protein signaling 18	5.56e-05	-1.329
17874950	NSDHL	NAD(P) dependent steroid dehydrogenase-like	0.000189	-1.326
17721373	Zfp882	zinc finger protein 882	1.87e-05	-1.326
17828631	ARHGAP9	Rho GTPase activating protein 9	8.42e-05	-1.324
17815530	MEOX2	mesenchyme homeobox 2	1.31e-05	-1.324
17757034	UQCC2	ubiquinol-cytochrome c reductase complex assembly factor 2	1.42e-05	-1.324
17772416	ACVR1C	activin A receptor type 1C	0.00055	-1.323
17856081	STAC	SH3 and cysteine rich domain	0.000419	-1.323
17680943	COLGALT2	collagen beta(1-O)galactosyltransferase 2	9.92e-05	-1.321
17859335	AOX1	aldehyde oxidase 1	0.000229	-1.318
17666273	NRROS	negative regulator of reactive oxygen species	3.97e-07	-1.318
17737479	TNFSF10	TNF superfamily member 10	1.49e-05	-1.318
17721301	PIP4K2A	phosphatidylinositol-5-phosphate 4-kinase type 2 alpha	7.71e-05	-1.313
17735139	DHFR	dihydrofolate reductase	0.000306	-1.307
17765148	TYRO3	TYRO3 protein tyrosine kinase	0.000108	-1.306
17611503	CCDC170	coiled-coil domain containing 170	0.000111	-1.3
17615777	NKG7	natural killer cell granule protein 7	0.000345	-1.3
17648197	P2RX1	purinergic receptor P2X 1	0.000627	-1.3
17838948	FOXRED2	FAD dependent oxidoreductase domain containing 2	0.000258	-1.298
17750156	MOV10	Mov10 RISC complex RNA helicase	0.000417	-1.298
17791733	GADD45A	growth arrest and DNA damage inducible alpha	0.00063	-1.297
17634240	IDH2	isocitrate dehydrogenase (NADP(+)) 2	0.000161	-1.295
17838872	RGD1565356	similar to RIKEN cDNA 2210421G13	0.000582	-1.295
17749032	SLC27A3	solute carrier family 27 member 3	0.000169	-1.295
17705906	WNT5A	Wnt family member 5A	1.53e-05	-1.295
17840257	SLC2A13	solute carrier family 2 member 13	0.000148	-1.292
17738845	MME	membrane metalloendopeptidase	0.000502	-1.291
17630291	RELB	RELB proto-oncogene, NF-kB subunit	0.00011	-1.289
17726662	PIEZO2	piezo type mechanosensitive ion channel component 2	0.00136	-1.287
17761775	Olfr340	olfactory receptor 340	0.00101	-1.285
17754087	AGPAT3	1-acylglycerol-3-phosphate O-acyltransferase 3	0.000897	-1.284
17694354	LIMCH1	LIM and calponin homology domains 1	0.000856	-1.281
17785358	TXNRD3	thioredoxin reductase 3	4.33e-05	-1.28
17822377	CDKL1	cyclin dependent kinase like 1	7.94e-05	-1.279
17814127	CAPN13	calpain 13	0.000492	-1.278
17845601	MYO1E	myosin IE	8.59e-06	-1.277
17696647	REL	REL proto-oncogene, NF-kB subunit	0.000248	-1.277
17863830	SEMA4C	semaphorin 4C	0.000171	-1.277
17858805	TMEM182	transmembrane protein 182	0.00106	-1.277
17764374	LMO2	LIM domain only 2	0.000186	-1.275
17632734	ALDH16A1	aldehyde dehydrogenase 16 family member A1	3.59e-06	-1.274
17747086	PGRMC2	progesterone receptor membrane component 2	7.15e-05	-1.272
17679361	TNFRSF11A	TNF receptor superfamily member 11a	0.000191	-1.271
17732995	NR3C2	nuclear receptor subfamily 3 group C member 2	0.000635	-1.266
17822836	VTI1B	vesicle transport through interaction with t-SNAREs 1B	2.71e-05	-1.265
17844098	ARHGAP20	Rho GTPase activating protein 20	0.000632	-1.262
17828625	DDIT3	DNA damage inducible transcript 3	9.6e-05	-1.259
17777792	BFSP1	beaded filament structural protein 1	0.000243	-1.258
17737321	mir-124	microRNA 124-1	0.000158	-1.257
17649180	NSRP1	nuclear speckle splicing regulatory protein 1	2.82e-05	-1.257
17799484	PTPRD	protein tyrosine phosphatase receptor type D	0.00139	-1.255
17646864	TMEM220	transmembrane protein 220	7.1e-05	-1.254
17716718	AKR1E2	aldo-keto reductase family 1 member E2	0.000517	-1.252
17839230	CBX6	chromobox 6	0.00083	-1.252
17660251	LOC103693451	transmembrane protein 92-like	0.000368	-1.25
17657931	TMEM95	transmembrane protein 95	8.29e-07	-1.25
17873526	LPAR4	lysophosphatidic acid receptor 4	0.00128	-1.249
17815433	TWIST1	twist family bHLH transcription factor 1	0.000959	-1.248
17730051	HYDIN	HYDIN axonemal central pair apparatus protein	3.09e-05	-1.247
17776372	CATSPER2	cation channel sperm associated 2	0.000592	-1.245
17739125	SMC4	structural maintenance of chromosomes 4	0.000832	-1.245
17788437	INSIG1	insulin induced gene 1	0.00115	-1.242
17723725	APCDD1	APC down-regulated 1	0.000359	-1.24
17811191	FGR	FGR proto-oncogene, Src family tyrosine kinase	0.000101	-1.239
17707485	MSMO1	methylsterol monooxygenase 1	0.000214	-1.239
17659289	RAD51D	RAD51 paralog D	3.56e-05	-1.239
17742029	VAV3	vav guanine nucleotide exchange factor 3	0.000109	-1.238
17625336	CEP55	centrosomal protein 55	0.00062	-1.235
17850819	FLI1	Fli-1 proto-oncogene, ETS transcription factor	4.61e-05	-1.235
17783407	Gimap9	GTPase, IMAP family member 9	0.000123	-1.233
17680470	KIF21B	kinesin family member 21B	0.00114	-1.232
17724546	SLC66A2	solute carrier family 66 member 2	0.000592	-1.232
17629567	NAT14	N-acetyltransferase 14 (putative)	0.000235	-1.231
17831389	PPARA	peroxisome proliferator activated receptor alpha	0.00102	-1.23
17747986	BCHE	butyrylcholinesterase	0.000213	-1.229
17794022	PLXND1	plexin D1	9.41e-05	-1.229
17780950	GNAI1	G protein subunit alpha i1	1.79e-05	-1.228
17855957	NBEAL2	neurobeachin like 2	8.54e-05	-1.228
17775655	BMF	Bcl2 modifying factor	0.000453	-1.226
17862970	NFKBIE	NFKB inhibitor epsilon	0.000498	-1.225
17680108	PIK3C2B	phosphatidylinositol-4-phosphate 3-kinase catalytic subunit type 2 beta	3.03e-05	-1.223
17757468	Sik1	salt inducible kinase 1	0.00116	-1.223
17862369	YES1	YES proto-oncogene 1, Src family tyrosine kinase	0.000248	-1.222
17816290	ATL1	atlastin GTPase 1	0.000201	-1.221
17795959	ART4	ADP-ribosyltransferase 4 (Dombrock blood group)	5.66e-06	-1.22
17830785	GRAP2	GRB2 related adaptor protein 2	0.00138	-1.22
17615047	MAP4K1	mitogen-activated protein kinase kinase kinase kinase 1	0.000115	-1.22
17851697	ABCG4	ATP binding cassette subfamily G member 4	0.00115	-1.219
17709367	ANKRD10	ankyrin repeat domain 10	0.000557	-1.219
17808508	Mllt3	MLLT3, super elongation complex subunit	0.000544	-1.218
17737426	TBL1XR1	TBL1X receptor 1	0.000302	-1.218
17863770	NEURL3	neuralized E3 ubiquitin protein ligase 3	4.1e-05	-1.217
17877365	RPS6KA3	ribosomal protein S6 kinase A3	0.000165	-1.217
17632792	TRPM4	transient receptor potential cation channel subfamily M member 4	5.73e-05	-1.217
17660205	ACSF2	acyl-CoA synthetase family member 2	0.000229	-1.216
17795115	CCND2	cyclin D2	4.83e-06	-1.216
17778033	Andpro	similar to Cystatin-related protein 2 precursor (Prostatic 22 kDa glycoprotein P22K15)	0.000307	-1.214
17748810	HCN3	hyperpolarization activated cyclic nucleotide gated potassium channel 3	0.000101	-1.214
17695009	OTOP1	otopetrin 1	0.000619	-1.214
17755059	NODAL	nodal growth differentiation factor	0.00153	-1.213
17777912	RALGAPA2	Ral GTPase activating protein catalytic subunit alpha 2	9.31e-05	-1.212
17810063	Olfr1328	olfactory receptor 1330	9.9e-05	-1.211
17832006	SLC48A1	solute carrier family 48 member 1	0.000533	-1.211
17665449	DZIP3	DAZ interacting zinc finger protein 3	2.08e-05	-1.21
17829834	KHDRBS3	KH RNA binding domain containing, signal transduction associated 3	0.00129	-1.21
17792874	GMCL1	germ cell-less 1, spermatogenesis associated	0.000898	-1.209
17692632	Btbd8	BTB domain containing 8	2.55e-05	-1.208
17645340	Olr1387	olfactory receptor 1387	5.45e-05	-1.207
17725895	NR3C1	nuclear receptor subfamily 3 group C member 1	7.64e-05	-1.206
17653678	CIITA	class II major histocompatibility complex transactivator	0.000226	-1.205
17651355	RND2	Rho family GTPase 2	0.00136	-1.205
17817749	TSHR	thyroid stimulating hormone receptor	0.000456	-1.203
17722686	PCDHB11	protocadherin beta 11	0.000662	-1.202
17669610	SNX4	sorting nexin 4	0.000708	-1.202
17640944	VPS13A	vacuolar protein sorting 13 homolog A	1.73e-05	-1.202
17866869	EFNA5	ephrin A5	0.000137	-1.201
17692363	Gm20783	predicted gene, 20783	0.00104	-1.2
17774327	OR4C6	olfactory receptor family 4 subfamily C member 6	0.000729	-1.198
17634998	THRSP	thyroid hormone responsive	0.00145	-1.198
17869820	AGTR2	angiotensin II receptor type 2	6.83e-05	-1.197
17666865	MAP6D1	MAP6 domain containing 1	0.000688	-1.197
17702761	SLC22A17	solute carrier family 22 member 17	0.00141	-1.195
17734035	EMC8	ER membrane protein complex subunit 8	0.00152	1.195
17647462	Rnf227	ring finger protein 227	0.00144	1.195
17733392	DHX38	DEAH-box helicase 38	0.00055	1.196
17725756	DIAPH1	diaphanous related formin 1	0.000394	1.196
17868379	FAM228A	family with sequence similarity 228 member A	0.000225	1.196
17766794	Dstnl1	destrin-like 1	0.000111	1.197
17680921	EDEM3	ER degradation enhancing alpha-mannosidase like protein 3	2e-05	1.197
17838302	NAPRT	nicotinate phosphoribosyltransferase	0.000358	1.197
17852097	PAFAH1B2	platelet activating factor acetylhydrolase 1b catalytic subunit 2	4.15e-07	1.197
17742837	SLC9B2	solute carrier family 9 member B2	0.000224	1.197
17667001	DGCR8	DGCR8 microprocessor complex subunit	0.00135	1.198
17699286	IFT88	intraflagellar transport 88	0.00155	1.198
17684758	LHX9	LIM homeobox 9	0.000226	1.2
17809765	DPH2	diphthamide biosynthesis 2	0.00132	1.201
17833045	SUOX	sulfite oxidase	0.000386	1.201
17661673	VAT1	vesicle amine transport 1	3.55e-05	1.201
17693778	Csn1s1	casein alpha s1	5.59e-05	1.204
17797521	CCNC	cyclin C	0.000228	1.208
17839408	DESI1	desumoylating isopeptidase 1	0.000108	1.208
17779155	Wfdc12	WAP four-disulfide core domain 12	0.00019	1.208
17726618	ADRB2	adrenoceptor beta 2	7.76e-05	1.21
17796326	SOX5	SRY-box transcription factor 5	0.00142	1.21
17864603	ANKRD44	ankyrin repeat domain 44	5.42e-06	1.213
17809376	FOXD2	forkhead box D2	0.000201	1.215
17729157	ARHGAP10	Rho GTPase activating protein 10	9.42e-06	1.218
17613223	RDH13	retinol dehydrogenase 13	0.000471	1.218
17792243	USP39	ubiquitin specific peptidase 39	7.08e-05	1.22
17880762	OXCT2	3-oxoacid CoA-transferase 2	0.00065	1.221
17728113	TFIP11	tuftelin interacting protein 11	0.00146	1.222
17634269	UNC45A	unc-45 myosin chaperone A	0.00124	1.222
17830586	PICK1	protein interacting with PRKCA 1	1.04e-06	1.223
17860936	Csprs	component of Sp100-rs	0.000369	1.224
17724857	NPC1	NPC intracellular cholesterol transporter 1	0.000594	1.224
17839673	PHF21B	PHD finger protein 21B	0.00101	1.225
17837809	ST3GAL1	ST3 beta-galactoside alpha-2,3-sialyltransferase 1	0.000727	1.227
17787756	EMP1	epithelial membrane protein 1	0.000104	1.228
17617131	GABRB3	gamma-aminobutyric acid type A receptor subunit beta3	0.000429	1.228
17668157	HMGN1	high mobility group nucleosome binding domain 1	0.000963	1.23
17876752	LOC685025	hypothetical protein LOC685025	0.00102	1.235
17665124	Olr1533	olfactory receptor 1533	0.000434	1.235
17628517	AGPAT4	1-acylglycerol-3-phosphate O-acyltransferase 4	0.000337	1.236
17703194	GZMB	granzyme B	2.53e-05	1.236
17640612	CCDC86	coiled-coil domain containing 86	0.000117	1.238
17798044	DNAJA1	DnaJ heat shock protein family (Hsp40) member A1	4.56e-05	1.24
17616452	NTN5	netrin 5	2.17e-05	1.24
17684311	PRELP	proline and arginine rich end leucine rich repeat protein	0.00115	1.242
17669787	PCYT1A	phosphate cytidylyltransferase 1, choline, alpha	1.65e-05	1.243
17741239	ZNF697	zinc finger protein 697	0.00117	1.243
17750426	Gstm3	glutathione S-transferase, mu 3	0.000792	1.244
17863698	CCDC115	coiled-coil domain containing 115	1.42e-07	1.245
17765626	SQOR	sulfide quinone oxidoreductase	5.21e-05	1.245
17770525	QSOX2	quiescin sulfhydryl oxidase 2	0.000899	1.246
17710327	SHLD2	shieldin complex subunit 2	0.000107	1.246
17781865	ASB15	ankyrin repeat and SOCS box containing 15	0.000123	1.247
17704014	DOCK5	dedicator of cytokinesis 5	1.23e-05	1.249
17746636	FNDC3B	fibronectin type III domain containing 3B	0.000154	1.249
17806641	SIGMAR1	sigma non-opioid intracellular receptor 1	0.000869	1.251
17861682	GPR35	G protein-coupled receptor 35	0.000442	1.252
17683219	LPGAT1	lysophosphatidylglycerol acyltransferase 1	0.00138	1.255
17815931	PSMA6	proteasome 20S subunit alpha 6	0.000155	1.255
17651614	NMT1	N-myristoyltransferase 1	0.000416	1.257
17778922	BLCAP	BLCAP apoptosis inducing factor	0.000371	1.258
17754367	COL6A1	collagen type VI alpha 1 chain	0.00127	1.26
17655797	OR2V2	olfactory receptor family 2 subfamily V member 2	0.00109	1.263
17847758	PRKAR2A	protein kinase cAMP-dependent type II regulatory subunit alpha	4.71e-07	1.266
17678692	POP5	POP5 homolog, ribonuclease P/MRP subunit	0.00135	1.267
17772377	RPRM	reprimo, TP53 dependent G2 arrest mediator homolog	0.000317	1.267
17727714	GOT2	glutamic-oxaloacetic transaminase 2	9.18e-05	1.268
17739159	PPM1L	protein phosphatase, Mg2+/Mn2+ dependent 1L	0.00019	1.268
17875207	SLC10A3	solute carrier family 10 member 3	9.51e-05	1.269
17874046	TCEAL9	transcription elongation factor A like 9	0.000467	1.269
17669626	OSBPL11	oxysterol binding protein like 11	0.000555	1.27
17711838	FAT1	FAT atypical cadherin 1	0.000365	1.271
17612535	LOC102548728	zinc finger protein 845-like	0.000494	1.274
17868175	LOC363301	hypothetical LOC363301	0.000862	1.274
17774287	Olfr1208	olfactory receptor 1208	0.0015	1.274
17748824	mir-25	microRNA 25	0.000845	1.276
17815374	NAMPT	nicotinamide phosphoribosyltransferase	8.92e-06	1.278
17690935	PISD	phosphatidylserine decarboxylase	3.73e-07	1.281
17629500	Vmn1r180	vomeronasal 1 receptor 180	1.13e-05	1.281
17803090	HMGCL	3-hydroxy-3-methylglutaryl-CoA lyase	1.64e-06	1.284
17793946	TIMP4	TIMP metallopeptidase inhibitor 4	0.000115	1.287
17841831	PDGFD	platelet derived growth factor D	0.00133	1.29
17863691	BEND6	BEN domain containing 6	0.00101	1.291
17875239	FLNA	filamin A	0.000169	1.292
17662395	FTSJ3	FtsJ RNA 2'-O-methyltransferase 3	0.000129	1.297
17672910	TMEM120A	transmembrane protein 120A	0.000306	1.298
17799707	ACER2	alkaline ceramidase 2	0.000121	1.303
17714551	CLTB	clathrin light chain B	0.000276	1.303
17798453	POLR1E	RNA polymerase I subunit E	2.31e-05	1.306
17825764	MMP19	matrix metallopeptidase 19	0.00108	1.307
17774367	Olfr1251	olfactory receptor 1251	0.000967	1.307
17860985	Cab39	calcium binding protein 39	9.58e-06	1.31
17855249	NUDT16	nudix hydrolase 16	0.000597	1.31
17812875	H6PD	hexose-6-phosphate dehydrogenase/glucose 1-dehydrogenase	0.00126	1.313
17806368	MOB3B	MOB kinase activator 3B	0.000432	1.314
17810995	PTPRU	protein tyrosine phosphatase receptor type U	0.000239	1.315
17646227	Olfr315	olfactory receptor 315	0.000765	1.317
17758078	ANK3	ankyrin 3	0.000756	1.32
17619689	TEAD1	TEA domain transcription factor 1	0.00044	1.321
17817694	RGD1565693	similar to GLE1-like, RNA export mediator isoform 1	0.000519	1.325
17625755	MORN4	MORN repeat containing 4	1.32e-06	1.332
17786443	Olfr213	olfactory receptor 213	5.53e-05	1.334
17738449	FOXO1	forkhead box O1	1.69e-08	1.338
17782326	Akr1b10	aldo-keto reductase family 1, member B10 (aldose reductase)	0.000486	1.339
17688028	TGFBR3	transforming growth factor beta receptor 3	0.000155	1.339
17659971	PCTP	phosphatidylcholine transfer protein	0.000864	1.343
17741781	LRIF1	ligand dependent nuclear receptor interacting factor 1	1.84e-05	1.346
17878786	TIMM8A	translocase of inner mitochondrial membrane 8A	0.00137	1.348
17624845	RCL1	RNA terminal phosphate cyclase like 1	0.000169	1.351
17781523	C1GALT1	core 1 synthase, glycoprotein-N-acetylgalactosamine 3-beta-galactosyltransferase 1	0.00108	1.354
17640727	Ms4a6b	membrane-spanning 4-domains, subfamily A, member 6B	0.001	1.355
17725883	SPRY4	sprouty RTK signaling antagonist 4	0.000387	1.36
17799065	Pakap	paralemmin A kinase anchor protein	0.000182	1.363
17871406	AMOT	angiomotin	0.000156	1.365
17874631	FHL1	four and a half LIM domains 1	0.0011	1.37
17811128	MAP3K6	mitogen-activated protein kinase kinase kinase 6	3.35e-05	1.37
17767891	RALY	RALY heterogeneous nuclear ribonucleoprotein	4.14e-05	1.373
17650407	Tac4	tachykinin 4	0.000103	1.373
17752258	TMLHE	trimethyllysine hydroxylase, epsilon	0.000267	1.373
17846440	NT5E	5'-nucleotidase ecto	0.00128	1.374
17625478	CYP2C19	cytochrome P450 family 2 subfamily C member 19	0.000465	1.377
17717253	Arl5b	ADP-ribosylation factor like GTPase 5B	6.08e-05	1.378
17875182	G6PD	glucose-6-phosphate dehydrogenase	0.00131	1.393
17769025	EYA2	EYA transcriptional coactivator and phosphatase 2	1.48e-08	1.395
17820735	TCF23	transcription factor 23	0.000532	1.409
17721759	DSG2	desmoglein 2	0.00133	1.428
17861912	GAL3ST2	galactose-3-O-sulfotransferase 2	0.00104	1.429
17751114	Usp53	ubiquitin specific peptidase 53	0.000759	1.43
17776300	PPIP5K1	diphosphoinositol pentakisphosphate kinase 1	0.00122	1.432
17879047	Tsc22d3	TSC22 domain family, member 3	2.14e-06	1.433
17774444	SLC39A13	solute carrier family 39 member 13	0.0015	1.435
17798313	NPR2	natriuretic peptide receptor 2	0.000739	1.438
17718906	BMP6	bone morphogenetic protein 6	0.000949	1.441
17845415	CA12	carbonic anhydrase 12	0.000827	1.444
17669755	TFRC	transferrin receptor	0.000228	1.457
17798355	Hrct1	histidine rich carboxyl terminus 1	0.00011	1.462
17820856	KCNK3	potassium two pore domain channel subfamily K member 3	3.95e-06	1.462
17697622	FAM107A	family with sequence similarity 107 member A	6.55e-06	1.464
17844147	POGLUT3	protein O-glucosyltransferase 3	1.28e-07	1.468
17753672	CDKN1A	cyclin dependent kinase inhibitor 1A	0.00011	1.47
17612259	SMOC2	SPARC related modular calcium binding 2	0.0004	1.474
17696513	LGALSL	galectin like	1.01e-06	1.48
17876957	GEMIN8	gem nuclear organelle associated protein 8	0.000472	1.483
17786063	IL17RE	interleukin 17 receptor E	2.18e-05	1.483
17852066	SIDT2	SID1 transmembrane family member 2	3.99e-06	1.499
17686443	UAP1	UDP-N-acetylglucosamine pyrophosphorylase 1	0.000147	1.512
17726933	MC5R	melanocortin 5 receptor	4.85e-05	1.518
17676856	SERPINE1	serpin family E member 1	0.00147	1.522
17720770	CCDC3	coiled-coil domain containing 3	0.00104	1.534
17681698	Fam78b	family with sequence similarity 78, member B	1.97e-06	1.539
17844138	EXPH5	exophilin 5	0.000314	1.544
17678186	Oas1k	2 ' -5 ' oligoadenylate synthetase 1K	5.96e-05	1.547
17803080	FUCA1	alpha-L-fucosidase 1	0.000141	1.562
17835359	NUDT4	nudix hydrolase 4	5.79e-05	1.6
17821143	LPIN1	lipin 1	3.97e-05	1.65
17749674	GPR89B	G protein-coupled receptor 89B	1.69e-06	1.651
17729655	SLC7A6	solute carrier family 7 member 6	8.52e-08	1.662
17716784	CALML3	calmodulin like 3	0.000688	1.667
17766037	MERTK	MER proto-oncogene, tyrosine kinase	1.42e-05	1.67
17845877	FAM214A	family with sequence similarity 214 member A	0.000405	1.683
17653057	C1QTNF1	C1q and TNF related 1	0.000249	1.695
17854185	COL12A1	collagen type XII alpha 1 chain	1.25e-05	1.698
17732209	GPT2	glutamic--pyruvic transaminase 2	0.000284	1.707
17855546	LSMEM2	leucine rich single-pass membrane protein 2	7.59e-05	1.708
17619753	SPON1	spondin 1	0.00068	1.745
17852156	ZBTB16	zinc finger and BTB domain containing 16	1.37e-07	1.772
17758413	UNC5B	unc-5 netrin receptor B	0.000606	1.786
17706239	GALNT15	polypeptide N-acetylgalactosaminyltransferase 15	6.42e-05	1.843
17709230	GAS6	growth arrest specific 6	2.11e-05	1.871
17791548	INMT	indolethylamine N-methyltransferase	9.34e-06	1.903
17628839	THBS2	thrombospondin 2	8.09e-05	2.027
17644862	STC2	stanniocalcin 2	0.000483	2.06
17734430	AGT	angiotensinogen	0.000975	2.105
17877237	ADGRG2	adhesion G protein-coupled receptor G2	5.73e-06	2.144
17807957	ALAD	aminolevulinate dehydratase	0.000625	2.171
17720531	Akr1cl	aldo-keto reductase family 1, member C-like	1.77e-05	2.172
17615969	LOC108348116	glandular kallikrein-3, submandibular-like	0.00107	2.194
17666587	Masp1	mannan-binding lectin serine peptidase 1	0.000256	2.255
17757188	FKBP5	FKBP prolyl isomerase 5	1.41e-05	2.277
17731750	Mt2A	metallothionein 2A	0.000319	2.343
17755182	GJA1	gap junction protein alpha 1	5.02e-06	2.426
17735984	TMEM267	transmembrane protein 267	9.51e-05	2.837
17810304	BMP8A	bone morphogenetic protein 8a	1.87e-05	2.843
17659817	LPO	lactoperoxidase	0.000151	4.614
17778938	TGM2	transglutaminase 2	4.96e-07	5.797
