# Supplementary material for: The Effect of Ovariectomy and Estradiol Substitution on the Metabolic Parameters and Transcriptomic Profile of Adipose Tissue in a Prediabetic Model
Source: Antioxidants (Basel). 2024 May 21;13(6):627. doi: 10.3390/antiox13060627 (PMC11200657; doi:10.3390/antiox13060627)
Supplement: Supplementary file 1 [file antioxidants-13-00627-s001.zip › Supplementary Table 4_final.xlsx]

## Sheet: Supplementary Table S4
Sets	total	Differentially expressed genes
OVX + E2 vs. OVX AND OVX + E2 vs. SHAM AND OVX vs. SHAM	11	SLC2A13 ST3GAL1 SPON1 SOX5 FOXRED2 LIMCH1 MC5R SERPINE1 TGFBR3 Tsc22d3 GAS6
OVX + E2 vs. OVX AND OVX vs. SHAM	305	NPDC1 PTGER3 TMEM216 SAMD4A HSPB1 LRRC41 KLHL2 FGL2 CTNND2 EPB41L4B DCLK3 CD4 HEPH HOXA1 AK3 ALOX5 ARL4A ITGA3 SIGLEC8 CDK20 ARL11 PDIA3 Olfr279 MAN2A2 STAU2 Olr551 PLTP UFM1 PLEKHB1 Btnl4 MZB1 RNF217 STEAP3 CSF1 CRYAB YWHAQ C8G SLC40A1 C3AR1 TIMM22 TF Ces2g NPR1 NNAT BCL9 WDR19 RICTOR IRS1 EFHC1 RAI14 SGCB CAPN1 PIK3AP1 CFH N4BP2 ADGRL2 BAG1 LOC103694325 CIAO2B GLB1L DRAM2 IL31RA TMED9 MGC116197…
OVX + E2 vs. SHAM AND OVX vs. SHAM	79	SLC7A6 Scd2 FGR RCL1 TEAD1 HSD11B2 LPAR4 SLC66A2 DESI1 TNFSF10 SLC25A35 ADAM19 EMC8 Klra2 ACSF2 EMP1 CD180 OLFML2A Mt2A ZBTB16 LMO2 CCDC86 DNAJA1 MAP6D1 REPS2 ESR1 FKBP5 FLI1 Arl5b ZNF705A PTPN4 MAP3K6 BRINP1 RGS18 NUDT16 NRROS GALNT15 MYO1E SMOC2 LGALSL mir-25 NR3C2 BMF MOV10 IKZF2 CAPN13 ARHGAP9 POSTN UQCC2 DHX38 CEP55 Sik1 TOP2A Wfdc12 P2RY10 Hrct1 ACER2 OR4C6 GABRB3 REL CDKN1A NFKBIE MORN4 NR…
OVX + E2 vs. OVX AND OVX + E2 vs. SHAM	149	CLMP DHCR24 FAM214A LPO ECHDC1 KCNK3 OR2V2 GIMAP8 GJA1 TGM2 Grifin RALY TMEM267 SLC27A3 GEMIN8 PGRMC2 LPGAT1 Marcks POLR1E SEMA3A GMCL1 BCHE GPD1 ALAD AGPAT3 KCNH2 CXCR2 RGD1565693 AGT Tac4 MERTK DSG2 SLC1A5 Gimap9 Fam78b IL17RE NKG7 Olfr213 GOT2 BMP6 CAMK2B BMP8A RAMP1 KCNE5 ASTN2 Pakap POGLUT3 AGPAT4 NT5E ACVR1C Akr1cl LOC102548728 SLC48A1 Gstt3 ADRB2 MME VPS13A ADRA1D ARHGAP10 TYRO3 Ms4a6b HCN…
OVX vs. SHAM ONLY	414	PRCP SUPV3L1 Gpr165 Olr101 ELP4 GLTP CXCL14 IGF1 CD300C PNKP DHX35 RGN PLCB2 NLRC4 HOMER3 TOP3A Prl3d1 GDA RAD51B SOX4 Yaf2 CEP135 ACAD8 PLIN4 LEP RAB8B RXRA CSN3 GRPEL1 USP6NL AP1S2 Olfr1297 Sult1a1 SPAG11B GDPD5 Hba-a1 LOC100911251 SLC16A7 GBP7 CLEC4E TRA2B VWA5A Cystm1 EVI2A DUOXA2 MFAP3 Zfp146 GAN Oog1 PM20D2 BOP1 OPHN1 RXYLT1 SPRYD4 HS2ST1 LOC108351043 BCL2 PCDHB8 Apeg3 LRRC17 ZNHIT1 LOC3633…
OVX + E2 vs. OVX ONLY	584	FSTL1 LOC100359503 DLG1 PINK1 PKNOX2 GCSH PDHA1 MMGT1 OR1L6 DDT GFOD2 ZNF799 CEP70 OTOP2 PLAU CYP39A1 TRAF3IP2 FRAS1 PELI2 TBC1D14 NTSR1 CPXM2 SLC2A5 PNPT1 CAPNS2 PDLIM2 PTK2B CD1D MFSD6 LOC100362987 Arf2 HOXA13 BET1L LOC102547230 FADS1 Calm1 EPS8 Olr61 PAPSS2 ACSL3 STX2 ANXA3 TRPM6 ZNF879 Akr1c14 SHISA3 TMEM45A SLC66A3 CHMP5 SYT2 GALNT13 ITGB4 RPL7L1 DHRS7 PAQR6 H2AC18 Mfsd8 SEC16B Angptl1 BUD31…
OVX + E2 vs. SHAM ONLY	146	TFIP11 GRAP2 TKT NAPRT SQOR RDH13 UNC5B RGD1565356 HMGN1 CYP2C19 ANKRD10 PRKAR2A PCYT1A Olfr1208 IDH2 VSNL1 Olr1387 COLGALT2 CIITA PCDHB11 Olfr1251 Rnf227 SMC4 LOC100910837 FHL1 CBX6 DHFR Olfr1328 NR3C1 MAP4K1 CCDC170 PHF21B RALGAPA2 PIEZO2 Btbd8 Oas1k SNX4 PDGFD Olfr340 Csn1s1 CD8A WNT5A C1GALT1 NEURL3 Akr1b10 mir-124 PRF1 ABCG4 KLHL4 FTSJ3 SCARB1 VAT1 TFRC THRSP ART4 PICK1 CCNC HYDIN PRXL2A YES…
